# Supplementary material for: Coinfection with PEDV and BVDV induces inflammatory bowel disease pathway highly enriched in PK-15 cells
Source: Virol J. 2022 Jul 16;19:119. doi: 10.1186/s12985-022-01845-8 (PMC9288691; doi:10.1186/s12985-022-01845-8)
Supplement: Supplementary file 1 — Additional file 1. The fold changes of all significantly differently expressed proteins in PEDV-infected, BVDV-infected and PEDV/BVDV coinfected cells. [file 12985_2022_1845_MOESM1_ESM.xlsx]

## Sheet: all_diff_prot_sig
Protein accession number	Protein description	Gene name	ratios(PEDV.vs.Mock)	P value(PEDV.vs.Mock)	ratios(BVDV.vs.Mock)	P value(BVDV.vs.Mock)	ratios(PEDV/BVDV.vs.Mock)	P value(PEDV/BVDV.vs.Mock)
A0A023VTS2	Deoxynucleoside triphosphate triphosphohydrolase SAMHD1	SAMHD1	1.47124	0.0445836			1.59033	0.0256492
A0A0A0MY60	Signal transducer and activator of transcription	STAT5A	1.7094	0.00997027
A0A0A7BZG5	MHC class I antigen	SLA-2	1.36906	0.0056129
A0A0A7BZQ2	MHC class I antigen	SLA-1	1.9862	0.0271565	2.01805	0.00288261	1.86785	0.00578039
A0A0H4IV20	Cytochrome P450 39A1	CYP39A1	0.72592	0.00247877	0.75957	0.00437214	0.69293	0.00167146
A0A0H4J4A5	Cytochrome P450 2C33	CYP2C33	0.417405	0.000275288
A0A0M3KL55	Interferon alpha-inducible protein 6	MRPS25	0.757393	0.0056538			0.767926	0.00327282
A0A140CQ62	Toll-like receptor 3	TLR3	0.821619	0.0211582
A0A140UHW4	ICT1	MRPL3	0.81035	0.0473406			0.808635	0.0173658
A0A1P8VJR2	Aminopeptidase	APN	0.49145	3.25248e-05	0.504642	2.83863e-05	0.415602	1.12026e-05
A0A1S6QUX2	2-5-oligoadenylate synthetase-like protein isoform 2		1.50634	0.0195831	1.87024	0.00621035	1.93617	0.000848369
A0A286ZIS8	Nuclear transcription factor Y subunit gamma	NFYC	1.26936	0.00836855	1.41444	0.00124201
A0A286ZJD8	Dipeptidyl peptidase 7	DPP7	0.628729	0.00763037	0.585961	0.000541891	0.561969	0.000446763
A0A286ZJJ6	Mitochondrial ribosomal protein S11	MRPS11	0.797793	0.0342492			0.816414	0.0411055
A0A286ZK12	Dual specificity protein phosphatase	DUSP4	1.47857	0.000979062
A0A286ZL06	RB binding protein 8, endonuclease	RBBP8	1.46559	0.00428989	1.41195	0.00905078	1.56145	0.00189304
A0A286ZLD0	Ribosomal biogenesis factor	RBIS	0.622814	0.0422514	0.574713	0.0397601	0.586954	0.0407567
A0A286ZLJ1	39S ribosomal protein L35, mitochondrial isoform X1	MRPL35	0.732959	0.0119898	0.832237	0.0462453	0.788598	0.0247967
A0A286ZM82	Calumenin	CALU	0.620858	0.000570216	0.584813	0.000399794	0.687576	0.00241803
A0A286ZNE7	Farnesyl-diphosphate farnesyltransferase 1	FDFT1	1.83768	0.0391073	2.11099	4.53544e-05	1.88462	0.00210675
A0A286ZNH3	2-iminobutanoate/2-iminopropanoate deaminase	RIDA	0.830581	0.0404554	0.820377	0.042467	0.754141	0.0101121
A0A286ZNQ7	Protein kinase cAMP-dependent type II regulatory subunit beta	PRKAR2B	0.815025	0.00206707			0.774544	0.00101275
A0A286ZPE3	Heterogeneous nuclear ribonucleoprotein A1	HNRNPA1	0.802704	0.01308			0.779052	0.00722748
A0A286ZPJ7	2-5A-dependent ribonuclease	RNASEL	1.32234	0.000388125	1.2713	0.00304116	1.44984	0.00783536
A0A286ZPP2	Dystonin	DST	0.726881	0.00359665
A0A286ZPT0	Coatomer subunit beta	COPB2	1.21367	0.00750931			1.34394	0.00625852
A0A286ZQ13	Mitogen-activated protein kinase kinase 3	MAP2K3	1.30812	0.00406839			1.31125	0.00322197
A0A286ZQI3	Creatine kinase, mitochondrial 2	CKMT2	0.682841	0.00839379
A0A286ZQP1	Fibronectin type III domain containing 3A	FNDC3A	1.43363	0.0327947	1.55895	1.91841e-05	1.41803	0.00338419
A0A286ZR10	PNKD metallo-beta-lactamase domain containing	PNKD	1.20619	0.000612474
A0A286ZR45	Adducin 1	ADD1	0.666545	0.00420431
A0A286ZRH1	Chromosome 6 open reading frame 132	C6orf132	1.2992	0.00487865	1.34259	0.00298716
A0A286ZS25	RELB proto-oncogene, NF-kB subunit	RELB	1.28698	0.0190265	1.33214	0.0046553	1.38604	0.00123664
A0A286ZSP4	Heat shock transcription factor 1	HSF1	1.25188	0.00840052			1.37964	0.00044776
A0A286ZSP8	Gamma-interferon-inducible protein 16 isoform 1		1.82318	0.000711009	1.83026	0.000453079	1.69715	0.00455159
A0A286ZST1	Activating transcription factor 7 interacting protein	ATF7IP	0.731991	0.000338792	0.668954	0.00771005	0.685392	0.0217635
A0A286ZT99	Inter-alpha-trypsin inhibitor heavy chain H4	ITIH4	0.276993	0.00605727
A0A286ZTV6	Sulfatase modifying factor 1	SUMF1	0.807599	0.0040938	0.764774	0.00875834	0.790214	0.00370149
A0A286ZTX3	Biotinidase	BTD	0.728824	0.00801992
A0A286ZU34	Terpene cyclase/mutase family member	LSS	1.61856	0.0277748	1.76647	0.000793213	1.70132	0.00322845
A0A286ZU68	Mitochondrial ribosomal protein L33	MRPL33	0.73179	0.0392202	0.821675	0.0169709	0.599104	0.00297284
A0A286ZV11	DUF4939 domain-containing protein	LOC100521485	1.22932	0.0365567	1.2603	0.0254458	1.4776	0.00507709
A0A286ZV97	GTPase, IMAP family member 4	GIMAP4	1.53034	0.00028949	1.4771	0.000452154	1.55563	0.00139701
A0A286ZVG0	Prosaposin	PSAP	0.749928	0.00712743	0.746292	0.00347312	0.726208	0.0032821
A0A286ZVT6	Nucleobindin 1	NUCB1	0.787206	0.010473			0.825738	0.0190825
A0A286ZWB2	Galectin	LGALS1	0.63868	0.00580685	0.709259	0.0119194	0.632585	0.00165686
A0A286ZWN5	Aurora kinase A	AURKA	1.5756	0.0225523	1.53605	0.010643	1.63449	0.00304603
A0A286ZWQ3	Cell division cycle 26	CDC26	0.811149	7.30438e-05
A0A286ZWZ5	Aspartyl-tRNA synthetase 2, mitochondrial	DARS2	0.754155	0.00349195	0.811722	0.0158797	0.729618	0.00275803
A0A286ZXM0	PDZ domain-containing protein	AHNAK2	0.820913	0.0374818	0.820876	0.0320542	0.790316	0.0213216
A0A286ZYE8	Formin binding protein 4	FNBP4	0.777415	0.0150626	0.790692	0.0139323	0.776725	0.0121009
A0A286ZYZ2	ATPase 13A3	ATP13A3	0.826382	0.00070557
A0A286ZZ97	Caveolae associated protein 1	CAVIN1	0.673558	0.003483	0.748208	0.0073275	0.639382	0.000466268
A0A287A023	Uncharacterized protein	ACP2	0.740985	0.000457961	0.711744	0.00143992	0.720616	0.00114259
A0A287A080	Annexin	ANXA13	0.536284	0.00796555	0.677908	5.0055e-07	0.510761	1.26489e-07
A0A287A0G8	Endogenous retrovirus group K member 25 Pol		1.3881	0.0221739	1.42265	0.0131207	1.4991	0.00502407
A0A287A0K0	Lymphocyte specific protein 1	LSP1	1.42626	0.00202776	1.55998	0.00363551	1.33962	0.0181357
A0A287A0V1	Fucosyltransferase 10	FUT10	0.638701	0.00802572			0.792059	0.0497242
A0A287A119	Mitochondrial ribosomal protein L34	MRPL34	0.718062	0.0140234	0.727418	0.0204491	0.641461	0.0093477
A0A287A143	Mitochondrial ribosomal protein L2	MRPL2	0.743022	0.00103077	0.780329	0.00887101	0.71572	0.00185126
A0A287A1B5	Solute carrier family 38 member 5	SLC38A5	0.661441	0.00117486
A0A287A1G4	PDZ and LIM domain 5	PDLIM5	0.797373	0.0338627	0.797105	0.0370723	0.770257	0.0257659
A0A287A1K8	Proteasome maturation protein	POMP	1.3617	0.029177			1.37607	0.0169198
A0A287A1U0	Sortilin	SORT1	0.507972	0.00538975	0.592525	0.00924626	0.532559	0.00780282
A0A287A202	YrdC N6-threonylcarbamoyltransferase domain containing	YRDC	1.26858	0.0108012			1.27566	0.0205801
A0A287A225	Diphosphomevalonate decarboxylase	MVD	1.30088	0.00974694	1.2131	0.0280338	1.4675	0.0221505
A0A287A243	Tectonic family member 1	TCTN1	0.777816	0.0363992
A0A287A2D7	Thyroid hormone receptor interactor 11	TRIP11	0.831695	0.00167036
A0A287A2G1	Guanylate-binding protein 6 isoform 1	LOC100523310	1.67352	0.00594316	1.48874	0.000402264	1.62673	0.000144393
A0A287A2W8	Bifunctional lysine-specific demethylase and histidyl-hydroxylase	RIOX1	0.764811	0.00118102	0.787459	0.000226218	0.781294	0.00215808
A0A287A380	Enhancer of filamentation 1 isoform 3	NEDD9	1.2247	0.0475348
A0A287A3A3	A-kinase anchoring protein 12	AKAP12	0.75148	0.0291877	0.736934	0.00148593	0.779842	0.00265015
A0A287A3R5	Small integral membrane protein 1 (Vel blood group)	SMIM1	0.759436	0.00602541
A0A287A496	AlkB homolog 5, RNA demethylase	ALKBH5	1.25207	0.0348424
A0A287A4F2	Splicing factor proline and glutamine rich	SFPQ	0.791884	0.0384218			0.750015	0.0151489
A0A287A4N7	Docking protein 1 isoform a	DOK1	1.24581	0.00555573	1.22208	0.00430507	1.24774	0.00150984
A0A287A519	Protein tyrosine phosphatase receptor type K	PTPRK	0.768668	0.00517015	0.766634	0.000721182	0.742335	0.0166282
A0A287A523	Nuclear transcription factor, X-box binding like 1	NFXL1	0.730499	0.0136175	0.811499	0.0422904	0.77557	0.0158579
A0A287A5E8	SWI/SNF related, matrix associated, actin dependent regulator of chromatin, subfamily a, member 2	SMARCA2	0.705266	0.001923	0.709255	0.000657059	0.674324	0.000118498
A0A287A5V7	Amyloid beta precursor like protein 2	APLP2	0.697725	0.0143975	0.80767	0.0308947	0.710559	0.00961479
A0A287A5Y1	Haloacid dehalogenase like hydrolase domain containing 3	HDHD3	0.784634	0.0149503			0.762949	0.00536866
A0A287A608	Uncharacterized protein	AHNAK	0.786711	0.0166963			0.670606	9.66624e-05
A0A287A6A7	Staufen double-stranded RNA binding protein 2	STAU2	0.819604	0.0385353	0.81787	0.0477032
A0A287A6C9	Sodium/myo-inositol cotransporter	SLC5A3	0.671511	0.0218392			0.700415	0.0105711
A0A287A6U6	Short chain dehydrogenase/reductase family 42E, member 1	SDR42E1	0.784803	0.016804
A0A287A702	Calumenin	CALU	0.529157	1.22618e-05	0.459024	0.00135171	0.5572	8.32057e-06
A0A287A7H6	DEAD-box helicase 47	DDX47	1.26662	0.0489015	1.32939	0.000395198	1.29175	4.26734e-05
A0A287A7V3	Beta-hexosaminidase	HEXA	0.767557	0.00595361	0.805814	0.0152206	0.745123	0.00195587
A0A287A869	Dynamin 3	DNM3	0.741899	0.00675294	0.740392	0.00107422	0.746311	0.00255078
A0A287A8Q1	2-5-oligoadenylate synthetase 2	OAS2	1.55749	0.0383564	1.74753	2.85387e-05	1.59928	0.0098196
A0A287A9R8	DNA mismatch repair protein	MSH3	0.722256	0.0328729	0.768799	0.0435636	0.726539	0.0311966
A0A287A9S1	Zinc finger CCHC domain-containing protein 2	ZCCHC2	1.31177	0.00408072	1.36845	0.00146735	1.5274	0.000582955
A0A287AAG7	Pyruvate dehydrogenase phosphatase regulatory subunit	PDPR	0.7705	0.0103223			0.741673	3.46085e-05
A0A287AAP1	Uncharacterized protein	CD74	2.3703	0.0151033	2.67733	0.00316961	2.54455	0.00292535
A0A287AB06	Cysteine-rich PDZ-binding protein		0.602961	0.0403566
A0A287AB58	Ubiquitin-like modifier	ISG15	1.68013	0.00509211	1.47569	0.00348385	1.56956	0.00116925
A0A287AB84	Ring finger protein 2	RNF2	0.74345	0.00273768	0.7707	0.00381875	0.679963	0.00297826
A0A287AC66	Ribonuclease H2 subunit A	RNASEH2A	1.2325	0.0197653	1.22791	0.00353024	1.21748	0.0148187
A0A287AD66	Charged multivesicular body protein 7	CHMP7	1.41048	0.0103145
A0A287ADE6	Ribosomal protein S15a	RPS15A	0.818307	0.00235699
A0A287ADQ4	LYR motif containing 7	LYRM7	0.82271	0.0480349
A0A287AE36	Ribosomal protein L38	RPL38	0.727969	0.00161574	0.773214	0.0109212	0.694013	0.00100466
A0A287AES5	Phosphoenolpyruvate carboxykinase 2, mitochondrial	PCK2	0.717265	0.00262922	0.754124	0.00106727	0.676766	0.00140413
A0A287AEW3	Mitochondrial ribosomal protein S23	MRPS23	0.80718	0.010952			0.775768	0.00116934
A0A287AFQ7	Uncharacterized protein	LOC106510284	1.26256	0.00845522
A0A287AFX4	Putative ATP-dependent RNA helicase DDX49		1.25332	0.0091468	1.2244	0.00135729	1.3026	0.00354899
A0A287AG13	Apolipoprotein B	APOB	0.525762	1.66374e-05	0.625004	3.12577e-05	0.628691	4.18556e-05
A0A287AIM9	Epithelial cell transforming 2	ECT2	1.30838	0.0214092
A0A287AIU0	Lactadherin	MFGE8	0.678281	0.0141977	0.742277	0.00168522	0.677196	1.91098e-05
A0A287AJT7	Ribosomal protein L28	RPL28	0.726876	0.0434625	0.690563	0.0452711	0.675718	0.0313494
A0A287AKH3	Transcription factor 25	TCF25	0.824239	0.000251433
A0A287AL20	SWI/SNF related, matrix associated, actin dependent regulator of chromatin subfamily c member 1	SMARCC1	0.724854	0.0426214			0.687334	0.0280419
A0A287ALA0	Uncharacterized protein	BASP1	0.621095	0.0420329	0.666675	0.0449933	0.557956	0.0202471
A0A287ALD4	Ectonucleotide pyrophosphatase/phosphodiesterase family member 5	ENPP5	0.83138	0.0210597
A0A287ALE7	Mitotic interactor and substrate of PLK1	MISP	1.28131	0.00171044	1.3296	0.000960616
A0A287AMN2	NADH:ubiquinone oxidoreductase subunit S4	NDUFS4	0.771341	0.0461837
A0A287AMT7	HECT and RLD domain containing E3 ubiquitin protein ligase family member 6	HERC6	1.5352	7.83724e-05	1.48627	0.0250718	1.73673	0.00157997
A0A287AMV6	Family with sequence similarity 177 member A1	FAM177A1	1.46716	0.0370736	1.63458	0.00016023	1.34248	0.0238757
A0A287ANF8	ATP synthase mitochondrial F1 complex assembly factor 1	ATPAF1	0.750781	0.00471029			0.807466	0.0130762
A0A287ANI9	60S ribosomal protein L29	RPL29	0.815317	0.0398272	0.705534	0.00983014	0.687795	0.0115653
A0A287ANK9	Nuclear receptor subfamily 4 group A member 1	NR4A1	1.89488	0.0296347	1.90634	0.00239519	1.63996	0.00714383
A0A287API8	ASNSD1 upstream reading frame	ASDURF	1.28804	0.0153317	1.35061	0.00492124	1.3599	0.00418266
A0A287APN0	Cysteine and glycine rich protein 1	CSRP1	1.21126	0.0217126	1.31353	0.0460401
A0A287APW0	EWS RNA binding protein 1	EWSR1	0.783252	0.000194883	0.760977	0.000797143	0.659999	0.00403061
A0A287AQ37	ATPase family AAA domain containing 2	ATAD2	1.2421	0.0254877	1.33912	0.00214726	1.2271	0.0185697
A0A287AQ47	Protein phosphatase 4 regulatory subunit 4	PPP4R4	1.35535	0.00707636			1.34895	0.0202316
A0A287AQK8	Cytochrome c oxidase assembly factor COX19	COX19	0.814715	0.0243872			0.704443	0.00333362
A0A287AQP0	AKT serine/threonine kinase 2	AKT2	1.23315	0.0245229			1.27407	0.0168071
A0A287AR04	Uncharacterized protein	PRPS2	1.37851	0.0163214
A0A287AR81	Mitochondrial ribosomal protein S31	MRPS31	0.807	0.0112135			0.791409	0.01352
A0A287ARH4	Uncharacterized protein		1.35999	0.00444563	1.26188	0.0131217	1.45481	0.0192067
A0A287ARQ2	KIAA1217	KIAA1217	0.783305	0.0162376			0.815981	0.00907216
A0A287ATC5	Protein kinase C and casein kinase substrate in neurons 3	PACSIN3	0.6273	0.00090281	0.659904	0.00036542	0.646539	0.000576223
A0A287ATV4	Rac family small GTPase 3	RAC3	0.735658	0.0464613
A0A287AU37	G protein-coupled receptor 108	GPR108	1.28491	0.0186122	1.35743	0.000803811	1.29041	0.00767129
A0A287AUH8	Nitric oxide synthase	NOS2	1.92784	0.00103795	1.67464	0.000226744	1.70612	0.00556476
A0A287AUW4	PC4 domain-containing protein	SUB1	1.35194	0.0211933			1.46365	0.00211522
A0A287AWI4	Protein tyrosine phosphatase receptor type J	PTPRJ	0.712513	0.00110144	0.791801	0.00961275	0.727179	0.00585354
A0A287AWS0	Mitochondrial ribosomal protein L41	MRPL41	0.696581	0.0151002	0.794877	0.00718722	0.688173	0.00474374
A0A287AXY4	DNL-type zinc finger	DNLZ	0.790263	0.0162225
A0A287AYT7	SEC61 translocon alpha 1 subunit	SEC61A1	1.21647	0.0462574	1.26991	8.14308e-05
A0A287AZK2	Transgelin	TAGLN	0.498723	0.000533585	0.375812	0.00203214	0.425476	0.0018914
A0A287AZQ5	TNF alpha induced protein 2	TNFAIP2	1.2416	0.043729	1.26724	0.00485341	1.22838	0.0129554
A0A287AZV2	Centrosomal protein 55	CEP55	1.31207	0.000189167	1.29656	0.00361342	1.48941	1.42347e-05
A0A287B064	COX assembly mitochondrial protein	CMC2	0.813	0.0390782			0.83148	0.0249129
A0A287B0A1	TNFAIP3 interacting protein 3	TNIP3	1.23519	0.036937	1.3146	0.0154179	1.23349	0.0308997
A0A287B0R8	Ig-like domain-containing protein	SLA-8	1.36941	0.0428994	1.55951	0.00043101	1.38031	0.0164437
A0A287B1C9	Neutral alpha-glucosidase AB	GANAB	0.824053	0.00316406	0.833075	0.00231152
A0A287B1V1	Acyl-CoA dehydrogenase short/branched chain	ACADSB	0.798883	0.00378916	0.807651	0.00147716	0.756888	0.000528336
A0A287B386	60S ribosomal protein L17 isoform a	RPL17-C18orf32	0.776899	0.00790822	0.79005	0.00685503	0.792945	0.0074369
A0A287B3A4	Spectrin beta chain	SPTBN2	0.765226	0.000204729			0.786915	0.000165206
A0A287B3H7	Mahogunin ring finger 1	MGRN1	0.769136	0.00360992			0.752113	0.000911648
A0A287B3S1	USP domain-containing protein	USP18	1.68095	0.0198816	1.60778	0.00355622	1.77567	0.00145801
A0A287B3S4	Pseudouridine synthase 1	PUS1	1.20354	0.00103285			1.30338	0.00901372
A0A287B3Y5	CTP synthase 1	CTPS1	1.39164	0.0149726			1.4499	0.0181068
A0A287B4M9	Hypoxia inducible factor 1 subunit alpha inhibitor	HIF1AN	1.27079	0.0109875			1.29333	0.0176506
A0A287B501	E3 ubiquitin-protein ligase RBX1	RBX1	0.681375	0.00291734	0.620021	0.000606972	0.639702	0.000514348
A0A287B5I0	Filamin binding LIM protein 1	FBLIM1	0.687459	0.00391386	0.57468	0.00593994	0.731856	0.0159168
A0A287B5V1	60S ribosomal protein L3	RPL3	0.792385	0.0105197	0.814718	0.00786325	0.819104	0.0206754
A0A287B6T9	Inflammatory response protein 6	RSAD2	1.30475	0.0233933	1.37573	0.00053798	1.34992	0.0363361
A0A287B6W1	Transforming growth factor beta-1-induced transcript 1 protein	TGFB1I1	1.33987	0.0152508			1.46521	0.00728564
A0A287B6W3	Kinesin associated protein 3	KIFAP3	1.22726	0.031048			1.22972	0.0391839
A0A287B719	28S ribosomal protein S36, mitochondrial	MRPS36	0.798067	0.027997			0.798452	0.0267446
A0A287B737	ITPR interacting domain containing 2	ITPRID2	0.779952	0.00346369	0.714698	0.00372243	0.742113	0.00507393
A0A287B790	Ankyrin repeat domain 29	ANKRD29	0.716438	0.027968
A0A287B7A1	PID domain-containing protein	C4H1orf226	0.779196	0.0450935			0.766916	0.0461862
A0A287B7Q2	Sterile alpha motif domain containing 9	SAMD9	1.42541	0.00566176	1.38417	0.00771761	1.37127	0.00411781
A0A287B7S6	Phospholipid-transporting ATPase	ATP11B	0.762742	0.00745756	0.813275	0.0157471
A0A287B7T9	Testosterone 17-beta-dehydrogenase 3 isoform X1		0.704575	0.0237053
A0A287B805	Lymphocyte antigen 6 family member D	LY6D	1.44793	0.0329245	1.71499	0.00018233	1.4605	0.000975707
A0A287B843	Calcium voltage-gated channel auxiliary subunit alpha2delta 1	CACNA2D1	0.730733	0.0128608
A0A287B8I3	Uncharacterized protein	CDNF	0.807339	0.00231449	0.761934	0.00215443	0.689801	0.000113311
A0A287B8R9	Zinc finger CCCH-type containing 14	ZC3H14	0.827351	0.0209397
A0A287B8U5	Family with sequence similarity 111 member A	FAM111A	1.56288	0.00531558	1.68838	0.0137396	1.38336	0.018194
A0A287B929	60S ribosomal protein L13a	RPL13A	0.754768	0.0116891	0.753969	0.0159644	0.75568	0.0227711
A0A287B9C3	Formin 1	FMN1	1.28466	0.0169657	1.44402	0.00476127	1.33517	0.0139221
A0A287B9N1	Plasminogen activator, urokinase receptor	PLAUR	1.90464	0.00969214	1.97326	0.00146005	1.71864	0.00522468
A0A287B9S4	PYM homolog 1, exon junction complex associated factor	PYM1	0.707108	0.0155749	0.684234	0.0227162	0.71793	0.0180189
A0A287B9V5	Macrophage erythroblast attacher	MAEA	0.808247	0.00117973
A0A287BA30	MAF bZIP transcription factor G	MAFG	1.36172	0.0318572	1.60613	1.15256e-05	1.41116	0.00896224
A0A287BAN5	Sodium/potassium-transporting ATPase subunit beta	ATP1B3	0.672499	0.0018409	0.744577	0.0083437	0.672626	0.00197485
A0A287BAY9	Serum albumin	ALB	0.396699	0.000890249	0.211531	0.00229133	0.225952	0.00137319
A0A287BAZ8	Aminoadipate-semialdehyde synthase	AASS	0.688337	0.00167207	0.701994	0.00199685	0.624365	8.13076e-05
A0A287BB92	Myotubularin related protein 14	MTMR14	1.31307	0.000657037			1.25623	0.00287296
A0A287BBB4	Uncharacterized protein	OAT	0.720097	3.69972e-05	0.767357	0.00496485	0.673062	0.000426057
A0A287BBD0	Solute carrier family 25 member 15	SLC25A15	0.760187	0.0134259			0.778257	0.000586663
A0A287BBP6	AP complex subunit sigma	AP1S2	0.771544	0.0258555	0.724143	0.00632327	0.716813	0.00798852
A0A287BBR1	Dystroglycan	DAG1	0.805075	0.0192117			0.791513	0.00348674
A0A287BBR6	Multidrug resistance-associated protein 4 isoform 1	ABCC4	0.636067	0.000493873	0.694792	5.89564e-05	0.642392	0.000120214
A0A287BBY6	Protein kinase C delta type	PRKCD	1.23706	0.0127178
A0A287BCQ8	Guanylate kinase	GUK1	1.21995	0.0224394
A0A287BCY0	Serine peptidase inhibitor, Kunitz type 1	SPINT1	1.44274	0.0139841	1.66802	2.91437e-06	1.41431	0.00470614
A0A287BEZ5	Acetyl-coenzyme A synthetase, cytoplasmic isoform X1	ACSS2	1.54774	0.0107301	1.33684	0.00374142	1.63406	0.012072
A0A287BF94	Cathepsin B	CTSB	0.632047	0.0014391	0.621794	0.0011643	0.602286	0.000519557
A0A287BFP3	Basal cell adhesion molecule (Lutheran blood group)	BCAM	0.703108	0.00228289			0.708423	0.00417745
A0A287BFX9	Uncharacterized protein	SMC5	1.20066	0.0203548	1.26301	0.00471247	1.24624	0.00633028
A0A287BG16	Beta-1,4-galactosyltransferase 1	B4GALT1	1.33353	0.0324479	1.46654	0.000320341	1.42184	0.000757432
A0A287BGY6	von Willebrand factor A domain containing 5A	VWA5A	1.73425	0.0132264	1.43327	0.00100092	1.63001	0.0486219
A0A287BHC5	Uncharacterized protein		0.798404	0.0259408	0.791466	0.00442327	0.633139	0.000367394
A0A287BHR0	Cell cycle associated protein 1	CAPRIN1	0.819185	0.0346576	0.804726	0.0240551	0.78726	0.0365108
A0A287BHY7	Aldehyde dehydrogenase, mitochondrial	ALDH2	0.82771	0.0476974			0.800406	0.0295322
A0A287BI52	BCAR3 adaptor protein, NSP family member	BCAR3	1.3095	0.0126021	1.27814	0.00702235	1.27231	0.00168615
A0A287BIR8	Euchromatic histone lysine methyltransferase 1	EHMT1	0.795048	0.00451716			0.789044	0.00758347
A0A287BIV6	39S ribosomal protein L37, mitochondrial	MRPL37	0.784583	0.0301886			0.761851	0.0115321
A0A287BJF3	Basic leucine zipper and W2 domains 1	BZW1	1.246	0.00146895	1.28329	0.0133707
A0A287BJT6	SP110 nuclear body protein	SP110	1.38515	0.00340272	1.55854	0.000122519	1.30215	0.0334171
A0A287BK25	Non-POU domain containing octamer binding	NONO	0.825115	0.00843848			0.808242	0.00797324
A0A287BK33	FOS like 1, AP-1 transcription factor subunit	FOSL1	2.80305	0.0200939	3.21415	3.00804e-05	2.8957	0.00369566
A0A287BKF1	Eukaryotic translation initiation factor 2 alpha kinase 2	EIF2AK2	1.34858	0.0402546	1.39348	2.90158e-05	1.34381	0.00517429
A0A287BKG3	Gem nuclear organelle associated protein 4	GEMIN4	1.24245	0.00516856			1.38134	0.00111579
A0A287BL20	Microtubule associated protein 1B	MAP1B	1.36204	0.00525098	1.30605	0.0126086	1.24398	0.0356784
A0A287BL88	PATJ crumbs cell polarity complex component	PATJ	0.797994	0.000184738
A0A287BM02	Histone PARylation factor 1	HPF1	1.21096	0.0383056	1.27423	0.000917218
A0A287BM19	Transmembrane and coiled-coil domain family 3	TMCC3	1.33981	0.0240774	1.40397	0.000189339	1.3161	0.000470119
A0A287BMS4	SECIS binding protein 2	SECISBP2	1.31434	0.0193754
A0A287BMT8	Uncharacterized protein	HSBP1	0.824858	0.00994226
A0A287BMZ6	Uncharacterized protein	MRPL14	0.738445	0.0429007	0.70089	0.0398028	0.6927	0.0208917
A0A287BN01	2-phosphoxylose phosphatase 1	PXYLP1	1.83354	0.0104528	1.84488	0.000169473	1.7088	0.00366462
A0A287BNE9	Tripartite motif containing 28	TRIM28	0.758212	0.0125877	0.662936	0.000910793	0.815157	0.0444007
A0A287BNZ9	Tyrosine-protein phosphatase non-receptor type	PTPN2	1.20093	0.0153713	1.21098	0.00422668
A0A287BP93	Mitochondrial ribosomal protein L57	MRPL57	0.735417	0.000714907			0.701959	0.00590862
A0A287BPL8	Uncharacterized protein	CDH1	1.27536	0.00241338	1.26491	0.00252579	1.27806	0.0248404
A0A287BPQ6	Cell division cycle 34	CDC34	1.2805	0.0261577			1.26317	0.0263058
A0A287BPY3	Myoferlin	MYOF	0.679127	0.00870731	0.735876	1.71293e-05	0.66872	0.000537273
A0A287BQ02	Poly(A) binding protein cytoplasmic 4	PABPC4	0.803673	0.032518	0.727507	0.012102	0.823661	0.0263215
A0A287BQ51	Iodotyrosine deiodinase 1	IYD	0.765573	0.0134575	0.809361	0.000149368	0.73041	0.000781424
A0A287BQ74	Uncharacterized protein	TXNRD2	0.771976	0.000643249			0.777826	0.0014431
A0A287BQA7	Sortilin related receptor 1	SORL1	0.670165	0.000436954	0.723915	0.00247809	0.650413	0.000885396
A0A287BQG2	Canopy FGF signaling regulator 4	CNPY4	0.758569	0.0419116	0.723285	0.0344094
A0A287BQG6	POU domain protein	POU2F1	1.20976	0.00353517	1.23734	0.00196174
A0A287BQU9	Uncharacterized protein		1.38371	0.00254413	1.29611	0.00864814	1.37163	0.00225249
A0A287BRG7	Transmembrane protein 184B	TMEM184B	1.30697	0.0409896
A0A287BS69	Regulator of calcineurin 2	RCAN2	1.5016	0.0149065			1.26422	0.0164667
A0A287BSF6	GB1/RHD3-type G domain-containing protein	GBP1	2.61265	0.0179365	1.87842	4.19209e-05	2.62936	0.00772753
A0A287BSQ7	TNF alpha induced protein 8	TNFAIP8	1.31623	0.035543
A0A287BT99	ABR activator of RhoGEF and GTPase	ABR	1.30585	0.0233305			1.32712	0.0231925
A0A2C9F366	Heat shock protein beta-1	HSPB1	1.68547	0.0049853			1.58058	0.0017895
A0A2S1PVW4	RIG-I	RIG-I	1.34875	0.0272729
A0A2S1PVX7	MDA5	MDA5	1.49724	0.0251466	1.2504	0.0240686	1.63289	0.00669129
A0A3G5MUM7	MHC class I antigen (Fragment)	SLA-1	1.73634	0.0270705	1.90448	0.000331631	1.65081	0.00450654
A0A480E4T9	Integrin beta		0.727427	0.00317762			0.687405	0.00011791
A0A480EBW7	Choline dehydrogenase, mitochondrial isoform X2		0.806287	0.000634301			0.811367	0.00841141
A0A480EDX6	Protein cordon-bleu isoform X1		0.552556	4.15834e-05	0.698866	0.000685367	0.623416	0.00920605
A0A480EJY2	Large neutral amino acids transporter small subunit 4 isoform 2		1.70113	0.00509981	1.88151	0.00223239	1.80187	0.00401074
A0A480EKD7	Kin of IRRE-like protein 1 isoform X1	KIRREL1	0.833079	0.00789654
A0A480EL17	Inactive tyrosine-protein kinase 7		0.632146	0.00132182	0.743182	0.002271	0.623658	0.0012435
A0A480ERI8	Nuclear factor NF-kappa-B p105 subunit isoform X1		1.35037	0.000556685	1.39879	0.000333961	1.45885	0.0026448
A0A480EUT8	Nascent polypeptide-associated complex subunit alpha isoform X2		0.741529	0.000227966	0.738834	0.000301624	0.715142	0.000146853
A0A480EWF0	Schlafen family member 11 isoform X1		1.34796	0.00160384	1.3461	0.00099084	1.3843	0.000781072
A0A480F1E5	Guanylate-binding protein 1		1.57637	0.00241922
A0A480F3S7	Galectin		1.50488	0.0148038	1.5751	0.000565348	1.42984	0.017064
A0A480F489	Ammonium transporter Rh type B		0.6752	0.0257814			0.801519	0.0306478
A0A480HIF7	Tudor domain-containing protein 7 isoform X2		1.28334	0.00019438	1.31331	0.00172725	1.33407	4.5914e-05
A0A480HRI7	Metalloendopeptidase		1.40905	0.0158173			1.34461	0.0114607
A0A480HW11	Solute carrier family 12 member 2 isoform 1		0.807246	0.0129622			0.756898	0.00806787
A0A480I6X7	39S ribosomal protein L16, mitochondrial		0.731678	0.00102943	0.822227	0.00395087	0.751394	0.00134401
A0A480IMP9	Golgi apparatus protein 1		0.764375	0.00584733	0.828454	0.00639337	0.758114	0.00199313
A0A480IQI2	Integrin alpha-6		0.726591	0.0140348			0.693303	0.000269236
A0A480IS41	Estradiol 17-beta-dehydrogenase 11		0.795134	0.0496973
A0A480IUJ2	Sidoreflexin		0.615087	0.00104632	0.660117	0.00172605	0.661459	0.00120374
A0A480IV89	Tubulin alpha chain		1.2691	0.0310614			1.55026	0.0191119
A0A480IZI8	Protein scribble homolog		0.81408	0.00899415			0.807841	0.00271048
A0A480IZT7	Phosphoinositide phospholipase C		0.682256	0.00244183	0.750135	0.00322281	0.696825	0.00256619
A0A480J4P1	Epoxide hydrolase		0.633718	0.000805055
A0A480J5N4	Phosphoinositide phospholipase C		1.24625	0.00972794	1.21361	0.0134202
A0A480JJI1	39S ribosomal protein L23, mitochondrial		0.806472	0.0104637			0.790116	0.0223063
A0A480JMX7	Pentatricopeptide repeat-containing protein 1, mitochondrial		0.701082	0.00715524			0.760677	0.0119812
A0A480JPS8	Protein-tyrosine sulfotransferase		1.34785	0.018051
A0A480JSM9	Tumor necrosis factor alpha-induced protein 3 isoform X1		1.43573	8.5914e-05	1.34009	0.00351521	1.34901	0.0125297
A0A480JUC4	F-box only protein 6 isoform X1		1.20103	0.00293477
A0A480JWC6	Nuclear factor NF-kappa-B p100 subunit isoform X2		1.50333	0.00206887	1.41674	0.00634336	1.4964	0.000645031
A0A480JWI4	KH homology domain-containing protein 4		1.67393	0.0220461	1.72481	0.0211373	1.65192	0.0236124
A0A480K8H1	mRNA decay activator protein ZFP36L2 (Fragment)		1.66138	0.00564951	1.58867	0.00493951	1.69235	0.000874929
A0A480KJF3	Kinesin-like protein (Fragment)		1.20372	0.0340185	1.33184	0.000540112	1.22881	0.00333711
A0A480KNU6	Carboxypeptidase		0.697943	0.000724738	0.673834	0.00017987	0.71495	0.000222967
A0A480KQ60	Replication protein A subunit	RPA1	1.25387	0.0169625			1.32219	0.00054293
A0A480KRD0	39S ribosomal protein L11, mitochondrial isoform a		0.65116	0.00108598	0.722773	0.00267113	0.631957	0.000678317
A0A480KRE4	E3 ubiquitin-protein ligase RNF213 isoform X1		1.3725	0.00542266	1.33636	0.0121094	1.60227	0.00229284
A0A480KRF6	G2 and S phase-expressed protein 1 (Fragment)		1.3828	0.00228434
A0A480L7D9	TBC1 domain family member 2B isoform X1		1.47274	0.0100779			1.35601	0.0480735
A0A480LAY6	Carboxypeptidase		0.583027	0.0072765	0.603886	0.00606588	0.580082	0.00777058
A0A480LCE7	2-5-oligoadenylate synthase 1		1.7034	0.00713461
A0A480LGI2	DNA-directed RNA polymerase subunit		0.772538	0.00212194			0.791231	0.00173233
A0A480LPQ0	Equilibrative nucleoside transporter 1 isoform 2		0.634303	0.00573158	0.778438	0.0279114	0.627552	0.012421
A0A480LW62	Cytochrome c oxidase assembly factor 6 homolog isoform 2		0.642939	0.0138087	0.697709	0.016508	0.571253	0.00704547
A0A480LXJ3	Putative E3 ubiquitin-protein ligase HERC6 isoform 1		1.83053	0.00105083	1.58896	0.0037355	1.72074	0.00525346
A0A480M5F4	Cathepsin D preproprotein (Fragment)		0.647809	0.00154301	0.671697	0.00411774	0.693677	0.00600552
A0A480M5G2	mRNA decay activator protein ZFP36L1 isoform 2		1.4463	0.0473329
A0A480MKE4	Kinesin-like protein KIF20B isoform 1		0.830597	0.00213046
A0A480MRN4	Lysosomal alpha-glucosidase isoform X1		0.712365	4.44663e-05			0.757597	0.0102331
A0A480MTN6	SURP and G-patch domain-containing protein 1		0.81257	0.0098401			0.824099	0.00789082
A0A480MY17	Dystonin isoform 2		0.75534	0.0330108
A0A480MYH3	Ankyrin repeat and SOCS box protein 9 isoform 2		1.34834	0.000446331	1.27342	0.00537715	1.35655	0.00721565
A0A480NG08	Leucine-rich repeat flightless-interacting protein 1 isoform 5		0.829041	0.0328835			0.789796	0.0152753
A0A480NXY1	Lipolysis-stimulated lipoprotein receptor isoform 2		1.42211	0.000987808	1.40456	0.0143456	1.22008	0.0168397
A0A480P528	Drebrin isoform X2		0.758092	0.000978745	0.831642	0.0141546	0.719281	0.000549483
A0A480PH82	HIV Tat-specific factor 1		0.738232	0.0153545	0.737542	0.0137875	0.712694	0.0065436
A0A480PHA9	39S ribosomal protein L54, mitochondrial		0.762124	0.0158708			0.75609	0.0470525
A0A480PJS1	Cadherin-6		0.734454	0.00744209			0.773534	0.00066108
A0A480PP50	Thymidylate kinase isoform 1		1.31986	0.0489461
A0A480PQZ4	Epiplakin isoform X1-like (Fragment)		1.27841	0.0464357			1.42767	0.00670389
A0A480PYP5	Coatomer subunit gamma		1.22033	0.0146766			1.39838	0.00292426
A0A480Q2H8	Metallothionein-1E		0.709467	0.0338362
A0A480Q823	Serine/threonine-protein kinase 10		1.39044	0.00761336	1.28052	0.00946564	1.27354	0.0173041
A0A480QIM3	39S ribosomal protein S30, mitochondrial	MRPS30	0.787636	0.00556542			0.804851	0.00043567
A0A480QKY5	Integrin alpha-1		0.662705	0.00370516	0.620274	0.000256232	0.600685	0.000863919
A0A480QMY9	Glycogen debranching enzyme isoform 1		0.683596	0.00183804	0.616413	0.00125022	0.709238	0.00160088
A0A480QS49	Low-density lipoprotein receptor-related protein 2		0.422746	4.54701e-05	0.527592	0.000352253	0.490171	0.00016233
A0A480QU32	Signal peptidase complex catalytic subunit SEC11		1.40399	0.0153264	1.625	0.0025043	1.5347	0.000705461
A0A480R7Q5	A disintegrin and metalloproteinase with thrombospondin motifs 1 preproprotein		1.37442	0.0279633	1.46915	0.00384145	1.39643	0.00145873
A0A480R857	10-formyltetrahydrofolate dehydrogenase		0.751864	0.00451783	0.816317	0.000418801	0.731376	0.000918308
A0A480RLB4	TATA element modulatory factor		1.33457	0.0131959	1.45674	0.000151335	1.31422	0.0181922
A0A480RQR3	Arylamine N-acetyltransferase 1 isoform b		1.48157	0.0160825
A0A480S7L2	Transforming acidic coiled-coil-containing protein 2 isoform X9		0.63993	0.00810127	0.61056	0.00147456	0.605093	0.000766147
A0A480S813	Sickle tail protein homolog isoform 1		0.763144	0.0327832
A0A480TGL3	Eukaryotic translation initiation factor 4 gamma 3 isoform X1		0.813046	0.0182061
A0A480TJ23	40S ribosomal protein S29 isoform 3		0.750561	0.00377469	0.796115	0.0176182	0.789135	0.00936685
A0A480TLF3	Complement factor H isoform a		0.756444	0.0129429
A0A480TN51	Ceroid-lipofuscinosis neuronal protein 5		0.816233	0.0246364
A0A480TS65	Palmitoyl-protein thioesterase 1 isoform 1		0.567073	0.00419013	0.553536	0.00542144	0.541332	0.00704336
A0A480TV24	Intraflagellar transport protein 25 homolog (Fragment)		1.38092	0.0331924
A0A480UI17	Kinesin-like protein		1.43353	0.0109806
A0A480UJS2	Laminin subunit alpha-5 isoform X1		0.823744	0.00757962
A0A480UNP1	Acyl-CoA binding domain containing 6	ACBD6	1.27345	0.0497496
A0A480UQD0	Enoyl-CoA hydratase domain-containing protein 3, mitochondrial (Fragment)		0.717007	0.00400219
A0A480V3H3	Plectin isoform 1g		0.6977	0.00158705
A0A480V605	Cellular nucleic acid-binding protein isoform 5 (Fragment)		0.564624	0.00228277	0.552235	0.00222514	0.533163	0.00754537
A0A480V836	Partitioning defective 3 homolog B isoform Par3La		0.771774	0.0143664
A0A480V8D3	Beta-2-syntrophin		0.815559	0.0116869
A0A480V8X3	Nibrin		0.825371	0.0225713	0.812747	0.0301932
A0A480VEZ3	60S ribosomal protein L8		0.819083	0.0212295	0.832518	0.019281
A0A480VHU8	40S ribosomal protein S30 (Fragment)		0.776513	0.00449611	0.829198	0.000205317	0.779907	0.0158865
A0A480VJX3	Cytochrome P450 3A4 isoform 1		1.375	0.0421155	1.53202	0.000709481	1.36359	0.00156442
A0A480VMH3	HLA class II histocompatibility antigen, DRB1-4 beta chain isoform X2		2.28718	0.00402714	1.93878	4.58429e-06	1.93892	0.00609946
A0A480VQH5	Pyruvate dehydrogenase E1 component subunit alpha, somatic form, mitochondrial isoform 1		0.797106	0.0106428			0.790839	0.00326187
A0A480VRY6	Synemin isoform A		0.829132	0.00396427			0.826834	0.00616479
A0A480VYA5	ADP-ribose pyrophosphatase, mitochondrial isoform a		1.2765	0.0229407			1.2433	0.00524122
A0A480VYK0	TSC22 domain family protein 1 isoform 2		2.21068	0.00502534	1.40222	0.0015885	1.99135	0.00481831
A0A480W191	1-phosphatidylinositol 4,5-bisphosphate phosphodiesterase		1.2315	0.00537492	1.29828	0.000112108	1.20515	0.0305264
A0A480W2D6	Aldo-keto reductase family 1 member C1		0.772639	0.0228772	0.647202	0.0226386	0.587158	0.00315004
A0A480W6C8	Collagen alpha-2(VI) chain isoform 2C2		0.772237	0.00660228
A0A480W894	Rho guanine nucleotide exchange factor 7 isoform e (Fragment)		1.20804	0.00373921			1.24296	0.00215334
A0A480XC30	Multidrug resistance protein 1 isoform 1		0.757638	0.0168406			0.746138	0.00231003
A0A480XKK4	Cell division cycle 7	CDC7	1.24268	0.029972			1.3441	0.0218431
A0A480XPI0	Interferon-induced GTP-binding protein Mx2 isoform X1		1.44858	0.00175721	1.40702	0.00261421	1.57483	0.000450465
A0A480XU78	Elongator complex protein 6 (Fragment)		1.20699	0.0380163			1.38357	0.00742889
A0A480XWA6	LIM and cysteine-rich domains protein 1 isoform 1		0.692897	0.0152118
A0A480XWL8	Magnesium transporter NIPA1 isoform 1		1.39179	0.0204601	1.50432	0.00215086	1.41826	0.00391118
A0A480Y2R6	Integrin alpha-V isoform 1 preproprotein		0.800513	0.0152491			0.81778	0.0120797
A0A480YIE4	Acid sphingomyelinase-like phosphodiesterase		0.619271	0.00359915	0.677026	0.0148736	0.623083	0.00356668
A0A480YJU4	Putative helicase MOV-10 isoform 1		1.26654	0.00347536	1.20655	0.00323478	1.37927	0.00310273
A0A480YJW7	E3 ubiquitin-protein ligase RNF213 isoform 3		1.25768	0.000473087			1.3927	3.62028e-05
A0A480YLY2	28S ribosomal protein S5, mitochondrial isoform X2		0.738844	0.000717739	0.793473	0.00466485	0.685747	0.00214812
A0A480YQL4	Superoxide dismutase (Fragment)		1.25036	0.014116	1.28152	0.014279
A0A480YQP6	E2F-associated phosphoprotein isoform 1		0.814663	0.00590407	0.830157	0.0489594
A0A480YSR9	Zinc finger BED domain-containing protein 1		1.55949	0.00531717	1.52199	0.000448714	1.40845	0.000169839
A0A480YU22	Myc-associated zinc finger protein isoform 1 (Fragment)		1.31865	0.0139107
A0A480YVH7	Proteasome subunit beta		1.44598	0.0192536
A0A480YVP6	A-kinase anchor protein 2 isoform X1		1.25914	0.0240918	1.47004	0.0167685
A0A480YWS8	Non-specific lipid-transfer protein isoform 1		0.806831	0.00556038			0.75975	0.00116816
A0A480YXU0	RAC-alpha serine/threonine-protein kinase (Fragment)		1.21685	0.0313818
A0A480Z467	Neuroblast differentiation-associated protein AHNAK isoform X1		0.81197	0.0442739			0.75018	0.0252631
A0A480Z6T4	Microtubule cross-linking factor 1 isoform X16		0.79178	0.015288
A0A480ZB64	Sulfide:quinone oxidoreductase, mitochondrial		0.755272	0.0224657	0.826771	0.000753226	0.726299	0.000767548
A0A480ZBA0	ORM1-like protein 3 (Fragment)		1.52191	0.000714393
A0A480ZCW0	Prolactin regulatory element-binding protein isoform 1 (Fragment)		1.20193	0.0353533	1.24781	0.000248936	1.27694	0.0154321
A0A480ZWB9	Protein KIBRA isoform X8		0.669767	0.00726951	0.635234	0.000818792	0.740143	0.00955294
A0A480ZZB1	Keratin, type I cytoskeletal 17		0.771478	0.00840263			0.722092	0.0168361
A0A481AL49	Mitochondrial 2-oxodicarboxylate carrier isoform 2		0.832086	0.0203828
A0A481ARM8	Integrin alpha-5 (Fragment)		1.20748	0.036977	1.40218	0.00430712	1.22182	0.0111433
A0A481AYZ5	Plasma membrane calcium-transporting ATPase 2 isoform X1		0.748891	0.00874132
A0A481B0J7	Carbamoyl-phosphate synthase ammonia, mitochondrial		0.59334	0.000935045
A0A481BA38	Lysophosphatidylcholine acyltransferase 3	LPCAT3	1.81071	0.0438986	2.00509	3.35932e-05	1.86872	0.00251504
A0A481BA72	Interferon-induced GTP-binding protein Mx1		1.9583	0.00575856	1.48294	0.00302737	2.19895	0.0155387
A0A481BJ30	Torsin-4A (Fragment)		0.828798	0.0329218
A0A481BW17	Z-DNA-binding protein 1		1.70224	0.00714942	1.41145	0.000974964	1.356	0.00120996
A0A481C5E2	Palladin isoform X2		1.21943	0.0243919
A0A481CED7	BTB domain and CNC homolog 1	BACH1	1.40881	0.00446145	1.4309	0.000641745	1.36821	0.00262747
A0A481CLQ6	Epidermal growth factor receptor kinase substrate 8 isoform X2		1.35535	0.000818112	1.53126	2.67809e-05	1.35492	0.00639709
A0A481CTQ7	Serine/threonine-protein phosphatase 2A 55 kDa regulatory subunit B		1.23234	0.0322454			1.33741	0.0201065
A0A481CVE5	Isopentenyl-diphosphate Delta-isomerase 1 isoform X2		1.66374	0.00481571	1.54871	0.00196101	1.73552	0.00175625
A0A481CXF8	Protein FAM3D		2.22258	0.0275774	2.57609	0.000263537	2.19579	0.00217296
A0A481CYV9	Nuclear receptor corepressor 2 isoform 1		0.798276	0.0104119	0.814483	0.00451118	0.751517	0.0012402
A0A481D2F4	Calponin (Fragment)		1.4454	0.034735	1.26912	0.000114633	1.42335	0.0177652
A0A481DAM9	Pleckstrin homology domain-containing family A member 2		1.22567	0.02484
A0A481DHP5	40S ribosomal protein S25 (Fragment)		0.818528	0.001085	0.806796	0.000727039
A0A481DLT0	Tapasin isoform 1		1.61747	0.0366702
A0A481DRT8	Proteasome assembly chaperone 4 isoform b (Fragment)		1.28293	0.0451537	1.40123	0.00178562	1.69643	0.00652124
A0A4X1SDB3	Uncharacterized protein	C1H15orf48	2.2833	0.0399346	2.49031	0.000350832	2.03295	0.0028459
A0A4X1SDD8	40S ribosomal protein S19	RPS19	0.821603	0.039559	0.775886	0.017053	0.824618	0.0174029
A0A4X1SDE4	ARL2_Bind_BART domain-containing protein	ARL2BP	1.30011	0.0442107	1.23539	0.00334577	1.47228	0.00956449
A0A4X1SDG3	FERM domain-containing protein	FRMD6	1.34145	0.0116615	1.23771	0.0122106	1.41553	0.00124657
A0A4X1SEB3	Uncharacterized protein	TRIM22	1.40612	0.015576	1.42162	0.00125473	1.54008	0.00148454
A0A4X1SED0	Ubiquitin-like domain-containing protein	HERPUD1	0.804626	0.00718452			0.799402	0.00627997
A0A4X1SF49	Uncharacterized protein	DHCR7	1.5357	0.032198
A0A4X1SF55	Uncharacterized protein	CAVIN3	0.659058	0.0121356	0.719528	0.0123351	0.577534	0.00285157
A0A4X1SFB2	Uncharacterized protein		1.37957	8.70905e-05
A0A4X1SFI4	Poly [ADP-ribose] polymerase	PARP3	1.21019	0.0300702
A0A4X1SGW5	Uncharacterized protein	SEC61B	1.21849	0.0212896	1.20144	0.0126952
A0A4X1SHE0	Uncharacterized protein	ANP32E	1.45259	0.0397846			1.40933	0.0354975
A0A4X1SHI1	Peptidase S53 domain-containing protein	TPP1	0.791138	0.000221491
A0A4X1SHM4	Tripartite motif containing 25	TRIM25	1.28247	0.000309811	1.25488	0.00125596	1.39273	5.76161e-05
A0A4X1SHW3	Uncharacterized protein		0.727039	0.00901587	0.816089	0.015517	0.767764	0.00456613
A0A4X1SI98	Syntaxin-18_N domain-containing protein	STX18	0.815856	0.019608			0.746132	0.00311445
A0A4X1SIW8	Uncharacterized protein	SEMA3C	1.46539	0.0236966	1.63352	0.000133988	1.3726	0.000302242
A0A4X1SJ42	VLIG-type G domain-containing protein	LOC110255361	1.69103	0.0212401	1.46461	0.00983018	1.89636	0.0103206
A0A4X1SJQ4	Uncharacterized protein	SSR3	1.34034	0.0315411	1.37033	0.000588883	1.25444	0.015928
A0A4X1SJS4	Aamy domain-containing protein	SLC3A1	0.71253	0.0164026
A0A4X1SK65	40S ribosomal protein S3a	RPS3A	0.773564	0.0068256	0.726274	0.00884145	0.75431	0.0136117
A0A4X1SKC1	PHD-type domain-containing protein	PHF11	1.24366	0.043865
A0A4X1SL02	Uncharacterized protein	PDZK1	0.690151	0.0457011			0.647363	0.0382271
A0A4X1SL09	Yae1_N domain-containing protein	LTO1	1.39219	0.0438524
A0A4X1SLG3	Uncharacterized protein	ACP6	0.67044	0.000146505	0.722805	0.00697177	0.62554	1.1649e-05
A0A4X1SLK7	Uncharacterized protein	SLC38A9	0.632857	0.0158972
A0A4X1SM21	Dimethylaniline monooxygenase [N-oxide-forming]	FMO5	0.660518	0.000225555	0.688341	0.000202102	0.671432	0.000203149
A0A4X1SMA4	Transcription factor BTF3	BTF3	0.789749	0.029387	0.694433	0.004029	0.708226	0.0270352
A0A4X1SMQ0	Glutathione peroxidase	GPX8	0.785454	0.0170991
A0A4X1SN08	60S ribosomal protein L27a	RPL27A	0.627864	0.00712027	0.646174	0.00755726	0.647628	0.00809717
A0A4X1SN46	Uncharacterized protein	ARL15	0.827215	0.0214722
A0A4X1SPP3	Beta-hexosaminidase	HEXB	0.817426	0.0246066			0.812508	0.000284987
A0A4X1SR35	Carn_acyltransf domain-containing protein	CROT	0.729265	0.0156013	0.759534	0.000974525	0.711989	0.00835163
A0A4X1SRG4	Non-specific serine/threonine protein kinase	STK38L	1.20826	0.00220021			1.21617	0.00382112
A0A4X1SS08	D-amino-acid oxidase	DAO	0.497486	2.91337e-05	0.695574	0.0471629	0.638968	0.00168154
A0A4X1SSB0	RNase_Zc3h12a domain-containing protein	KHNYN	1.21904	0.0327069	1.21474	0.0197682	1.2426	0.0225727
A0A4X1SSL1	Urokinase-type plasminogen activator	PLAU	1.82844	0.00539494	1.78859	0.000193863	1.70995	1.78238e-05
A0A4X1SSS9	Uncharacterized protein	APOH	0.625571	0.0233528
A0A4X1STH0	Uncharacterized protein	MRPL1	0.801068	0.0191209			0.802701	0.0154573
A0A4X1STL9	Transcription termination factor 2	TTF2	1.33841	0.00169362	1.41886	0.000270482	1.31306	0.0236285
A0A4X1STR5	THUMP domain-containing protein	THUMPD2	1.21308	0.00888209
A0A4X1STT9	Uncharacterized protein	CHCHD7	0.737447	0.0129459	0.795695	0.0253367	0.697039	0.00686931
A0A4X1SUR0	Sodium/potassium-transporting ATPase subunit alpha	ATP1A1	0.611623	0.00048695	0.715543	0.0049957	0.633126	0.000721827
A0A4X1SV28	Prostaglandin F2 receptor inhibitor	PTGFRN	0.722838	0.00278274
A0A4X1SWA8	Ribosomal_S10 domain-containing protein		0.813513	0.0138865	0.818462	0.000234179	0.819008	0.000317375
A0A4X1SY52	Trimethylguanosine synthase 1	TGS1	1.27321	0.0352946	1.25005	0.0253375	1.37291	0.00774478
A0A4X1SYH3	Zinc finger HIT-type containing 3	ZNHIT3	0.739191	0.00203458
A0A4X1SZ37	Uncharacterized protein	SLC25A20	0.820216	0.00148131
A0A4X1SZG1	Histone-lysine N-methyltransferase	SMYD3	0.760486	0.00691584
A0A4X1T024	Glyco_hydro_59M domain-containing protein	GALC	0.735786	1.38221e-05	0.726277	0.000265249	0.756787	0.00327737
A0A4X1T0X5	Uncharacterized protein	GYG1	0.706184	0.0252029	0.549744	0.0168855	0.745672	0.0394582
A0A4X1T134	NCK interacting protein with SH3 domain	NCKIPSD	1.30894	0.0412801
A0A4X1T1W3	Uncharacterized protein	GNPTAB	0.78941	0.00574894	0.795354	0.00584621	0.798092	0.0285701
A0A4X1T295	Mediator complex subunit 22	MED22	1.26597	0.0358248
A0A4X1T2I0	Uncharacterized protein		0.764419	0.0337806	0.820019	0.0452701	0.750556	0.0171483
A0A4X1T326	Mitochondrial ribosomal protein L15	MRPL15	0.728863	0.00912994	0.782862	0.00725799	0.722527	0.00218224
A0A4X1T3C0	Uncharacterized protein		0.826323	0.0132958			0.815794	0.0085186
A0A4X1T3F0	PKD domain-containing protein	GPNMB	0.424813	0.0133515	0.423167	0.0129207	0.368025	0.00938723
A0A4X1T3I4	Caspase 7	CASP7	1.43835	0.00144642			1.30748	0.00900173
A0A4X1T3R4	Actin binding LIM protein 1	ABLIM1	0.709357	0.00452163	0.777551	0.0197028	0.699646	0.012064
A0A4X1T497	25A_SYNTH_3 domain-containing protein	OASL	2.65776	0.0113326	2.65294	0.000416467	2.77806	0.00285985
A0A4X1T4T5	Uncharacterized protein	SETX	1.28093	0.00335445	1.27436	0.000826269	1.29932	0.0028601
A0A4X1T5W4	Uncharacterized protein	RICTOR	1.27077	0.00620384			1.35145	0.00943432
A0A4X1T649	Uncharacterized protein		0.703599	0.00539731	0.714344	0.017274	0.604282	0.00530483
A0A4X1T6D2	6PF2K domain-containing protein	PFKFB3	1.25785	0.0323852
A0A4X1T6L8	J domain-containing protein	DNAJB12	1.31258	0.0421362
A0A4X1T6P2	COesterase domain-containing protein		1.51046	0.00990902	1.44033	0.00681837	1.49226	0.00204062
A0A4X1T764	Signal recognition particle 9 kDa protein	SRP9	1.24772	0.0371365
A0A4X1T7F7	S10_plectin domain-containing protein	NUDT3	0.74428	0.00342892	0.799676	0.00457179	0.691259	0.00218434
A0A4X1T9E4	Sulfotransferase	CHST3	1.29766	0.040833
A0A4X1TBV3	60S ribosomal protein L13	RPL13	0.806641	0.0211375	0.746139	0.0113594	0.707936	0.00533837
A0A4X1TBY0	AMP-binding domain-containing protein	ACSL5	1.46469	0.0169011	1.61761	0.000339967	1.53178	0.0039083
A0A4X1TC08	Allograft inflammatory factor 1 like		0.613272	0.0109325	0.72042	0.0195417	0.688885	0.0194081
A0A4X1TCS4	NAD kinase 2, mitochondrial	NADK2	0.813135	0.010281
A0A4X1TD66	ADP ribosylation factor like GTPase 4C	ARL4C	1.41906	0.039463
A0A4X1TDF5	Pyruvate carboxylase	PC	0.801065	0.00351123	0.823104	0.00533384	0.804674	0.0135499
A0A4X1TE77	N-acetylgalactosamine-6-sulfatase	GALNS	0.713814	0.0113347	0.764138	0.0200496	0.724705	0.00929001
A0A4X1TEJ1	Dihydrolipoamide S-succinyltransferase		0.827152	0.00636253			0.798055	0.00594752
A0A4X1TEQ8	Aldolase_II domain-containing protein	ADD3	0.687389	0.00285262	0.708119	0.00302285	0.668616	0.00400591
A0A4X1TF72	MFS domain-containing protein	SLC37A1	1.2567	0.00515449	1.28304	0.0104333
A0A4X1TFG8	NPC intracellular cholesterol transporter 2	NPC2	0.591373	0.00403569	0.53939	0.0062298	0.565032	0.00391951
A0A4X1TFR5	40S ribosomal protein S13	RPS13	0.700185	0.00190235	0.711133	0.00252769	0.707995	0.00654671
A0A4X1TG90	IRF tryptophan pentad repeat domain-containing protein	IRF6	1.57367	0.0187938	1.8687	0.00246844	1.63206	0.0106217
A0A4X1TGM1	Rho family GTPase 3		1.26627	0.0353438	1.23632	0.0027169	1.31034	0.000517592
A0A4X1TGQ8	Uncharacterized protein		0.700034	0.0379783	0.633844	0.0263074	0.679958	0.0383931
A0A4X1TH26	Uncharacterized protein	HSD11B1	0.782875	0.00225756
A0A4X1THA6	Uncharacterized protein	TSPAN13	0.590648	0.0243749			0.729418	0.0346385
A0A4X1THV0	Laminin subunit beta 3	LAMB3	1.44091	0.0114196	1.49726	0.000539105	1.38921	0.000944746
A0A4X1TIN6	Pachytene checkpoint protein 2 homolog	TRIP13	1.20157	0.0302299			1.31925	0.0204384
A0A4X1TK11	High mobility group protein B1	HMGB1	1.26028	0.0020172	1.3818	0.0100422	1.23353	0.0213567
A0A4X1TKB5	Interferon-induced GTP-binding protein Mx1	MX1	1.63512	0.0192546	1.56871	0.000917645	1.6427	0.000681754
A0A4X1TKJ0	Uncharacterized protein	ACOT4	0.786225	0.00378199			0.813705	0.00185875
A0A4X1TKL8	Uncharacterized protein	LOC100517129	1.49993	0.00226383	1.72288	6.7152e-05	1.46121	0.00634478
A0A4X1TL62	Uncharacterized protein	CGNL1	0.809306	0.0037434
A0A4X1TL89	Phospholipase B-like	PLBD2	0.67812	0.000132962	0.687343	0.00211662	0.657509	0.000172272
A0A4X1TM21	Prostaglandin-endoperoxide synthase 2		1.78706	0.00289426	2.28586	0.000202881	1.82068	0.000836212
A0A4X1TMU7	Abhydrolase_2 domain-containing protein	LYPLAL1	1.2384	0.0326249
A0A4X1TMY7	Uncharacterized protein		1.20438	0.0253733	1.26354	0.0055345
A0A4X1TN73	Uncharacterized protein	ACOT4	0.815056	0.00929326
A0A4X1TNA4	Uncharacterized protein	ACOT4	0.761851	0.00445248	0.788005	0.0146827	0.695429	6.53716e-05
A0A4X1TNF0	Uncharacterized protein	RPA3	1.36473	0.0221615	1.30988	0.0239156	1.40098	0.0121692
A0A4X1TNQ1	Solute carrier family 38 member 1	SLC38A1	0.75986	0.036922	0.780319	0.0350637	0.751908	0.0276192
A0A4X1TNY1	Aminopeptidase	ERAP2	1.3069	0.00265184	1.26752	0.00433974	1.39363	0.00591666
A0A4X1TPC2	Ribosomal_L23eN domain-containing protein	RPL23A	0.77641	0.0156332	0.743124	0.00929091	0.733368	0.0183319
A0A4X1TPC7	W2 domain-containing protein		1.20029	0.00817907
A0A4X1TPE6	Uncharacterized protein		0.752551	0.0106772			0.723214	0.0066787
A0A4X1TPJ9	Endonuclease	ENDOG	0.739462	0.0109949	0.795283	0.0124805	0.757668	0.0159634
A0A4X1TPR2	ADP ribosylation factor like GTPase 5B	ARL5B	1.3483	0.000713738	1.27538	0.00311698	1.32794	0.0168565
A0A4X1TPX3	SERPIN domain-containing protein	SERPINB5	0.778409	0.0309208	0.678122	0.00443261	0.686525	0.00407998
A0A4X1TQ51	SHSP domain-containing protein	HSPB8	1.27203	0.000324138
A0A4X1TQE9	Plexin domain containing 2	PLXDC2	0.627322	0.0321713	0.677274	0.0396704	0.614658	0.0253069
A0A4X1TQM9	DCN1-like protein	DCUN1D5	1.26868	0.00112572			1.34295	0.0131594
A0A4X1TRE7	Uncharacterized protein	MRPS22	0.775178	0.00789608			0.815862	0.00554145
A0A4X1TSU7	Yes associated protein 1	YAP1	0.829161	0.0160862			0.73546	0.00136921
A0A4X1TTU5	Adenosine deaminase	ADA	0.71215	0.00318259	0.752815	0.000591363	0.660233	0.00380467
A0A4X1TU93	Uncharacterized protein	PTBP2	0.750059	0.0020915			0.781467	0.00837477
A0A4X1TUP5	Era like 12S mitochondrial rRNA chaperone 1	ERAL1	0.735383	0.00549126			0.793828	0.00114441
A0A4X1TV21	Uncharacterized protein	RCAN1	1.59341	0.0431479
A0A4X1TV98	Uncharacterized protein	MRPL27	0.723204	0.00130649	0.774943	0.0012524	0.713022	0.000805807
A0A4X1TVG9	Serotransferrin	TF	0.593309	0.0049974
A0A4X1TVR4	RING-type domain-containing protein	BMI1	0.739109	0.0150471			0.752213	0.0159614
A0A4X1TW99	Uncharacterized protein	MVP	0.745837	0.002645	0.655702	0.00138459	0.697784	0.00148043
A0A4X1TWH6	Insulin like growth factor binding protein 7		0.747443	0.0117791	0.768189	0.0154936	0.759718	0.0138348
A0A4X1TWS7	Uncharacterized protein	VAMP7	0.807343	0.00346181			0.773943	0.00277684
A0A4X1TWU3	Uncharacterized protein	LDAH	0.750795	0.00215413	0.803248	0.00593756	0.7394	0.00177815
A0A4X1TXF2	Aminotran_1_2 domain-containing protein	GPT2	0.784861	0.00865154
A0A4X1TY87	Paired box 2	PAX2	0.778063	0.000567482
A0A4X1TYA4	Uncharacterized protein	CD109	0.745349	0.0214865			0.808411	0.00711506
A0A4X1TYF6	Phospholipid-transporting ATPase	MCF2L	0.780244	0.00847603
A0A4X1TZK7	Ig-like domain-containing protein	TRIM52	1.27656	0.0355684
A0A4X1TZP8	Lon protease homolog 2, peroxisomal	LONP2	0.761021	0.0278889	0.812296	0.00162062	0.762216	0.000673753
A0A4X1U001	Uncharacterized protein	SPN	0.604701	0.0132572	0.704193	0.000329945	0.614572	0.00385514
A0A4X1U0B6	Deoxynucleotidyltransferase terminal interacting protein 2	DNTTIP2	1.2323	0.0484536	1.36581	0.00943146
A0A4X1U0N1	Semaphorin 4B	SEMA4B	1.2929	0.0135245	1.32713	1.30916e-06
A0A4X1U0Z0	Uncharacterized protein	LOC100525232	0.648827	0.00733339	0.791663	0.0239722	0.615771	0.00267953
A0A4X1U0Z5	Uncharacterized protein	CPD	0.609029	0.000166776	0.700299	0.000295924	0.623695	0.00014646
A0A4X1U1Q8	CBFD_NFYB_HMF domain-containing protein	DR1	1.22588	0.00426546	1.38724	0.0196763	1.31291	0.00197409
A0A4X1U1U6	MFS domain-containing protein	SLC17A5	0.803136	0.0381005
A0A4X1U2A9	Receptor expression-enhancing protein	REEP5	0.793668	0.0299709			0.823514	0.0182732
A0A4X1U2N5	Uncharacterized protein	RHOB	1.33415	0.00148191	1.52785	0.00041953	1.46224	0.0105986
A0A4X1U366	Uncharacterized protein		0.82888	0.00442147			0.792489	0.0144015
A0A4X1U3F0	PIP49_N domain-containing protein	DIPK1A	0.806247	0.0146785	0.806989	0.000511016	0.79973	0.000542193
A0A4X1U3F1	CS domain-containing protein	NUDCD2	1.2782	0.0130183			1.33825	0.00401449
A0A4X1U434	Peptidylprolyl isomerase	FKBP8	1.22824	0.0423716	1.4073	0.000446749
A0A4X1U4G5	Uncharacterized protein	PANK3	1.28158	0.0308673	1.36416	0.0244499	1.56298	0.0470204
A0A4X1U4H0	Indoleamine 2,3-dioxygenase 1	IDO1	1.70726	0.00184848	1.40155	0.0101291	1.72997	0.00385631
A0A4X1U4Q1	Importin N-terminal domain-containing protein	TNPO2	1.40497	0.00911712			1.58753	0.00443485
A0A4X1U4Y5	Protein Spindly	SPDL1	1.24331	0.00900536			1.42242	0.0175505
A0A4X1U5D9	ATP binding cassette subfamily C member 2	ABCC2	0.697738	0.0045727
A0A4X1U5E3	PHB domain-containing protein	ERLIN1	0.789643	0.010952			0.816625	0.000165485
A0A4X1U637	Methylsterol monooxygenase 1	MSMO1	2.03196	0.0457866	2.28429	7.3097e-05	1.98641	0.0134806
A0A4X1U7F4	Solute carrier family 2 member 13	SLC2A13	0.688743	0.0006267	0.765927	0.0025033	0.673531	0.00062863
A0A4X1U7I2	TFIIB-type domain-containing protein	GTF2B	1.23399	5.89794e-05	1.25566	0.00148622	1.33065	1.01817e-05
A0A4X1U7K0	Zinc finger FYVE-type containing 27	ZFYVE27	1.32884	0.0234766
A0A4X1U7M1	2,3-cyclic-nucleotide 3-phosphodiesterase	CNP	1.4845	0.0129879	1.5706	2.82316e-05	1.49259	0.00186034
A0A4X1U844	SERPIN domain-containing protein	SERPINE2	0.338545	0.00718565
A0A4X1U855	Torsin family 3 member A	TOR3A	1.36612	0.025541	1.4685	0.00318505	1.40574	0.00486055
A0A4X1U8C5	GB1/RHD3-type G domain-containing protein		1.96036	0.024039
A0A4X1U8E4	PX domain-containing protein	SNX2	0.814526	0.00151864	0.731479	0.000675326	0.782281	0.000826856
A0A4X1U8H0	PH domain-containing protein	PHLDA2	0.787379	0.0284553			0.7736	0.0261078
A0A4X1U8L3	Fatty acid synthase	FASN	1.81656	0.0322215	1.33177	0.00130841	1.90632	0.0127623
A0A4X1U8M2	GB1/RHD3-type G domain-containing protein	LOC100155195	1.44987	0.0192928	1.40827	0.0122029	1.64987	0.00282526
A0A4X1U8M6	CCHC-type domain-containing protein	ZCCHC8	0.788171	0.00153288			0.806695	0.000880262
A0A4X1U8W9	GB1/RHD3-type G domain-containing protein	LOC100155195	1.47485	0.000183766	1.33221	0.000677789	1.3562	0.0108155
A0A4X1U8Y1	Cell division control protein	CDC6	1.77577	0.00318802	1.66596	0.00148707	1.69193	0.0118336
A0A4X1U9A5	CCDC50_N domain-containing protein	CCDC50	0.813785	0.000508407			0.728936	0.000150544
A0A4X1U9G3	GB1/RHD3-type G domain-containing protein	LOC100155195	2.28445	0.0387737	1.63809	0.000106306	2.20949	0.01341
A0A4X1U9M6	IF rod domain-containing protein	LOC100737113	2.97342	0.0221844	3.03796	0.000167112	3.03274	0.00012867
A0A4X1U9Z1	acidPPc domain-containing protein	SGPP2	1.37728	0.00270333	1.39993	0.00503616
A0A4X1UAI2	Uncharacterized protein	DDAH1	0.748305	0.0177817	0.64906	0.00229595	0.692861	0.00360661
A0A4X1UAU4	Sirtuin 7	SIRT7	1.31075	0.0112662
A0A4X1UAV7	ADAM metallopeptidase with thrombospondin type 1 motif 1	ADAMTS1	1.72122	0.00275839	1.77335	0.000198189	1.67321	0.000376084
A0A4X1UB35	VOC domain-containing protein	MCEE	0.827211	0.0125653			0.825287	0.0184313
A0A4X1UB40	U6 small nuclear RNA (adenine-(43)-N(6))-methyltransferase	METTL16	1.20269	0.00147292			1.31266	0.00135048
A0A4X1UB85	Mitochondrial ribosomal protein L39		0.759983	0.0345848			0.741431	0.0132598
A0A4X1UB89	Uncharacterized protein	FBXW11	1.76443	0.049927			1.21218	0.00960851
A0A4X1UC71	LNS2 domain-containing protein	LPIN1	1.4136	0.0264021	1.36026	0.0329324	1.49355	0.011544
A0A4X1UCD9	Uncharacterized protein		1.40678	0.0173625	1.59599	0.00461234	1.45469	0.0160172
A0A4X1UCW4	Cystathionine gamma-lyase		0.746186	0.0106191	0.662658	0.00341663	0.706377	0.00482903
A0A4X1UDB9	Transket_pyr domain-containing protein	OGDH	0.809292	0.0237242
A0A4X1UDF8	60S ribosomal protein L32	RPL32	0.757588	0.0251658	0.741924	0.0133227	0.700778	0.0129163
A0A4X1UDN2	BH3-interacting domain death agonist	BID	1.66423	0.00916528	1.31142	0.0297244	1.60389	0.0196306
A0A4X1UDP6	V-type proton ATPase subunit C	ATP6V1C2	1.57682	0.0405761	1.58497	0.00756647	1.80491	0.00407421
A0A4X1UDU6	Beta-galactosidase	GLB1	0.759709	0.0376584	0.728185	0.0286437	0.66647	0.0174564
A0A4X1UE85	V-type proton ATPase subunit	ATP6V0D2	0.552486	0.0299074
A0A4X1UEG3	Hexosyltransferase	B3GALNT2	1.2938	0.031115	1.36558	0.0329962	1.28219	0.0367442
A0A4X1UEL3	Uncharacterized protein		0.787621	0.0265544
A0A4X1UEZ9	SH2 domain containing 4A	SH2D4A	1.28361	3.55094e-05
A0A4X1UFH8	Villin-1	VIL1	1.20837	0.040239	1.39105	0.000279442	1.26457	0.00202627
A0A4X1UFI0	Protein SCAI	SCAI	1.29123	0.00862507
A0A4X1UFJ8	Cystin 1	CYS1	0.678012	0.0472608			0.616439	0.027889
A0A4X1UFQ6	Uncharacterized protein	CCN1	1.24222	0.0338925	1.47168	0.00516612	1.21352	0.0393851
A0A4X1UFS1	Ferric oxidoreductase domain-containing protein		1.49627	0.0164034	1.78557	8.02e-05	1.6002	0.00307058
A0A4X1UFX2	UBIQUITIN_CONJUGAT_2 domain-containing protein	UBE2S	1.32646	0.00199754	1.21148	0.0179834	1.30451	0.00706738
A0A4X1UGV2	ATP binding cassette subfamily B member 6 (Langereis blood group)	ABCB6	0.72662	0.00117447	0.79331	0.00609354	0.736787	0.00143934
A0A4X1UHC7	Uncharacterized protein	TAF9	1.20497	0.0399225	1.24858	0.0104264
A0A4X1UHD6	Uncharacterized protein	PCCA	0.789397	0.0298633	0.805703	0.000344465	0.755387	0.00605831
A0A4X1UI08	J domain-containing protein	DNAJB14	1.31324	0.0127634	1.48798	0.000137196	1.31545	0.000541057
A0A4X1UID3	RING-type domain-containing protein		1.25574	0.0105787	1.30808	0.0184106	1.38499	0.00342562
A0A4X1UII2	Uncharacterized protein	RDH10	0.727486	0.00648016	0.743452	0.0191261	0.702685	0.00483723
A0A4X1UJ16	Adenylate kinase isoenzyme 6	AK6	1.61146	0.0117913	1.49026	0.00202253	1.80843	0.00251926
A0A4X1UJ67	Uncharacterized protein	NUB1	1.59103	0.013675	1.27539	0.000290126	1.67501	0.00993355
A0A4X1UKB5	Uncharacterized protein	STRBP	0.827976	0.0122204			0.817221	0.0158697
A0A4X1UKW6	Claudin	CLDN4	1.66306	0.0467332	1.89415	0.000896044	1.69075	0.0169568
A0A4X1UL76	CCAAT enhancer binding protein delta		0.747866	0.000142509	0.754637	0.00492583	0.673976	0.000403793
A0A4X1ULB7	40S ribosomal protein S17	RPS17	0.826436	0.00163246	0.80146	0.000146934	0.810672	0.00265187
A0A4X1ULR1	Transporter	SLC6A12	0.756846	0.00411738
A0A4X1UM40	Tensin 1	TNS1	0.730137	5.27554e-05	0.682861	0.000249015	0.698275	0.00885262
A0A4X1UM57	GLOBIN domain-containing protein	LOC100737768	0.276977	0.000406201	0.362826	0.000201327	0.359359	0.00222411
A0A4X1UMD5	Uncharacterized protein	TPPP3	0.682154	0.000134152	0.679851	0.00173651	0.565404	4.39892e-06
A0A4X1UMX1	UBIQUITIN_CONJUGAT_2 domain-containing protein	LOC102160336	1.34006	0.00859599	1.29254	0.00177526	1.29048	0.00715672
A0A4X1UNA1	Huntingtin interacting protein 1	HIP1	0.791083	0.0359494			0.798247	0.0270993
A0A4X1UP60	E2F_TDP domain-containing protein	E2F4	1.36281	0.00253936	1.28908	0.00123309	1.3663	0.00117376
A0A4X1UPE2	DnaJ heat shock protein family (Hsp40) member B4	DNAJB4	1.32023	0.00482902	1.39315	0.000106822	1.37134	0.00615919
A0A4X1UPP9	Coproporphyrinogen oxidase	CPOX	0.759017	0.0194664	0.824716	0.0152132	0.700558	0.000731108
A0A4X1UPZ7	UBIQUITIN_CONJUGAT_2 domain-containing protein	UBE2Z	1.49292	0.0337906	1.25584	0.0111119	1.46683	0.00674415
A0A4X1UQJ6	Synaptogyrin	SYNGR2	1.24196	0.0198107	1.32967	0.0102201	1.25518	0.00706421
A0A4X1UQT0	Uncharacterized protein	DNAJA1	1.38807	0.00680291			1.46177	0.00907815
A0A4X1URE4	Uncharacterized protein	SPINT1	1.39682	0.00659868	1.61239	0.00137113	1.34325	0.0469422
A0A4X1URP8	Ubiquitin carboxyl-terminal hydrolase	USP33	1.55203	0.0253746	1.54868	0.00445395	1.51557	0.0086155
A0A4X1US42	Nerve growth factor receptor	NGFR	1.40359	0.0112063	1.47298	0.00144353
A0A4X1US95	Uncharacterized protein	SRP14	1.23731	0.0417917	1.36915	0.0123966	1.27222	0.0362502
A0A4X1USB9	Kinesin-like protein	KIF2A	1.20312	0.0165863	1.27127	0.00137699	1.28376	0.00136055
A0A4X1USF0	Ribosomal_S10 domain-containing protein	MRPL48	0.826328	0.0174556			0.782262	0.0172678
A0A4X1USQ1	Cir_N domain-containing protein	CIR1	0.715253	0.0289318
A0A4X1UT70	Hydroxyacyl-coenzyme A dehydrogenase, mitochondrial	HADH	0.797271	0.00364276			0.75235	0.00217965
A0A4X1UTU4	SCY1 like pseudokinase 3	SCYL3	1.26583	0.00605533			1.3122	0.0320252
A0A4X1UUP1	Uncharacterized protein	CDCA3	1.29537	0.0209654	1.28424	0.0440755
A0A4X1UUQ1	Uncharacterized protein	ACAT1	0.800128	0.0322514			0.740432	0.0063727
A0A4X1UUZ0	DNA polymerase alpha subunit B		1.30075	0.00109265			1.37376	0.00396808
A0A4X1UV20	Uncharacterized protein	APBB2	0.533816	0.013115
A0A4X1UVK0	Sld5 domain-containing protein	GINS3	1.22372	0.04316			1.28553	0.0170604
A0A4X1UVV1	Uncharacterized protein	FCHSD2	1.47833	0.0157837	1.33466	0.0032317	1.37653	0.0159047
A0A4X1UW22	OBG-type G domain-containing protein	MTG2	0.81259	0.00836482			0.812	0.000915053
A0A4X1UW28	WW domain binding protein 2	WBP2	1.24995	0.0156149	1.27908	0.000205938
A0A4X1UWJ2	Uncharacterized protein	ADGRL2	0.781085	0.00447354
A0A4X1UX90	Uncharacterized protein	COL12A1	0.821627	0.0122947
A0A4X1UXH8	Uncharacterized protein	NDRG2	0.825639	0.0353464	0.728396	0.00488317	0.780528	0.0267883
A0A4X1UY92	Arrestin beta 2	ARRB2	1.35705	0.00564392	1.24	0.0228609	1.36609	0.0187416
A0A4X1UYA1	Uncharacterized protein	SH3BP1	1.20519	0.0124626
A0A4X1UYL6	Proteasome subunit beta	PSMB6	0.65641	0.00957831	0.539704	0.000133871	0.638046	0.000278091
A0A4X1UYS8	LIM and calponin homology domains 1	LIMCH1	0.615019	0.00115159
A0A4X1UYW6	Uncharacterized protein		1.56121	0.0175935	1.73961	0.00013219	1.62144	0.00712095
A0A4X1UZC2	Sorting nexin	SNX5	0.714354	0.0104783	0.686042	0.00498762	0.721934	0.00536159
A0A4X1UZH6	TPR_REGION domain-containing protein	IFIT1	1.64572	0.0172439	1.2825	0.0011693	1.70663	0.00758441
A0A4X1UZI4	Tyrosine-protein phosphatase non-receptor type	PTPN6	1.263	0.00669335	1.22098	0.0258703	1.24036	0.00889652
A0A4X1UZX5	XRN2-binding (XTBD) domain-containing protein	CDKN2AIPNL	0.775177	0.00690881	0.772178	0.0121169	0.769804	0.0162038
A0A4X1V037	Uncharacterized protein	MRPL49	0.704015	0.00604561			0.685108	0.00376671
A0A4X1V0A0	Nucleoside diphosphate kinase 7	NME7	1.21651	0.000853726			1.31851	0.00549258
A0A4X1V0P1	TRAF interacting protein with forkhead associated domain		1.66351	0.000214336	1.30533	0.00822299	1.79001	0.0285595
A0A4X1V0P7	RF_PROK_I domain-containing protein	MRPL58	0.739232	0.0074486	0.726204	0.0107006	0.70205	0.00714726
A0A4X1V0Z3	Uncharacterized protein	GPS2	0.761127	0.0290929	0.760334	0.0388866
A0A4X1V141	SH2 domain-containing protein	HSH2D	1.37223	0.0111595	1.35553	0.0132922	1.59378	0.010481
A0A4X1V1U4	UDPGT domain-containing protein	UGT8	0.780702	0.0222459			0.799834	0.00422574
A0A4X1V1Y6	THUMP domain-containing protein	THUMPD3	1.40053	0.00608684			1.45801	0.0256018
A0A4X1V242	Thioredoxin domain containing 15	TXNDC15	1.30052	0.0277382
A0A4X1V2Q9	Lipoyl synthase, mitochondrial	LIAS	0.82727	0.00372751
A0A4X1V3T5	Proteasome subunit beta	PSMB5	0.559523	0.000860152	0.435468	0.00185094	0.517413	0.000810171
A0A4X1V403	Uncharacterized protein	BHLHE40	1.24117	0.00404483
A0A4X1V417	Ankyrin 2	ANK2	0.798666	0.000244991	0.805242	0.000275037
A0A4X1V4W7	HORMA domain-containing protein	MAD2L1	1.2641	0.00872011			1.30523	0.0108366
A0A4X1V4W9	SCP2 domain-containing protein	HSDL2	0.798936	0.00320112	0.830726	0.00114539	0.782142	0.000875887
A0A4X1V553	Uncharacterized protein	ICAM1	1.36317	0.0124237	1.46525	0.000881971	1.3276	0.0343627
A0A4X1V587	NFKB inhibitor epsilon		1.25069	0.00675367	1.28329	0.0093822	1.34709	0.0259929
A0A4X1V5C3	Trans-2,3-enoyl-CoA reductase	TECR	1.40901	0.0461105	1.55626	0.00100917	1.44993	0.00357578
A0A4X1V5G4	J domain-containing protein	DNAJB1	1.6115	4.63564e-05	1.53782	0.000634659	1.66143	1.18719e-05
A0A4X1V5S8	PX domain-containing protein	SNX30	0.819242	0.0116675
A0A4X1V638	Uncharacterized protein	UGCG	1.89866	0.0383143	1.71459	0.00114159	1.78211	0.00164084
A0A4X1V6R2	Uncharacterized protein	CASP8	1.43774	0.00654438			1.41367	0.0154
A0A4X1V6Y6	Uncharacterized protein	GINS1	1.47352	0.0432684			1.4983	0.0315174
A0A4X1V716	Uncharacterized protein	SLC39A6	0.823118	0.0441895
A0A4X1V7X5	Uncharacterized protein	TBC1D1	1.43405	0.0237832
A0A4X1V838	EGF domain specific O-linked N-acetylglucosamine transferase	EOGT	0.810882	0.000333817	0.765509	0.000185283	0.813211	0.000604613
A0A4X1V8C3	Uncharacterized protein	C2	1.30369	0.0397218
A0A4X1V8I9	Zinc finger CCCH-type containing 8		1.46061	0.000385456	1.34374	0.0009994	1.50571	0.0009808
A0A4X1V8P2	Vanin 2	VNN2	1.40441	0.0267288	1.64169	0.00740033	1.36638	0.0330604
A0A4X1V8T4	H15 domain-containing protein	LOC100510904	0.816017	0.0170213			0.750389	0.00964713
A0A4X1V961	Uncharacterized protein	MARCKS	0.696054	0.0371178
A0A4X1V9S3	Beta-2-microglobulin		1.64516	0.00124372	1.666	0.0296296	1.56017	0.00193337
A0A4X1VA84	Thioredoxin domain-containing protein		1.26656	0.0389712
A0A4X1VAA3	Uncharacterized protein	LOXL2	0.786612	0.0112862			0.777036	0.0122142
A0A4X1VB17	WD_REPEATS_REGION domain-containing protein	CDC40	1.40201	0.0174365	1.45598	0.00224448	1.46415	0.00405331
A0A4X1VB40	Uncharacterized protein	RASSF4	1.5671	0.0115838			1.4787	0.0135303
A0A4X1VB53	Uncharacterized protein	CREG1	0.649877	0.000748043	0.552247	8.0269e-05	0.633164	7.51525e-05
A0A4X1VB68	Homeobox domain-containing protein	HMBOX1	0.596928	0.00449599
A0A4X1VBL8	Nocturnin	NOCT	1.48	0.0342331	1.45074	0.0062281	1.43081	0.0034485
A0A4X1VBP3	Protein tyrosine kinase 2 beta	PTK2B	1.38599	0.0012895	1.20795	0.00688169	1.39603	0.00239891
A0A4X1VBX0	S-adenosylmethionine decarboxylase proenzyme	AMD1	1.55709	0.0172746	1.55821	0.0242317	1.80491	0.00556157
A0A4X1VC34	Uncharacterized protein	CTNNAL1	0.795244	0.00806651	0.786424	0.0288502	0.77279	0.00292686
A0A4X1VC64	Superoxide dismutase [Cu-Zn]	SOD3	0.677734	0.00520046	0.76603	0.0133386	0.798607	0.0237595
A0A4X1VEC8	Uncharacterized protein	FLNB	0.782888	0.0402018
A0A4X1VF43	Uncharacterized protein	L1CAM	0.799914	0.00649604			0.832471	0.00514548
A0A4X1VGR1	Uncharacterized protein	LOC100154081	0.749653	0.0167444	0.789587	0.0253438	0.642216	0.0046179
A0A4X1VGT9	NADH:ubiquinone oxidoreductase subunit C1		0.745246	0.0441478
A0A4X1VH96	Acyl-coenzyme A oxidase	ACOX2	0.75086	0.00626926	0.788313	0.0192144	0.74374	0.00530454
A0A4X1VHV8	Uncharacterized protein		2.05517	0.000207388	1.94077	0.0013067	1.94231	0.000372735
A0A4X1VIK4	Sulfurtransferase		0.756306	0.0162491	0.7112	0.0104621	0.660152	0.000243728
A0A4X1VIZ9	Low-density lipoprotein receptor	LDLR	2.04891	0.0070355	2.37792	0.000982157	1.94788	1.89297e-05
A0A4X1VJ96	Fatty acid hydroxylase domain-containing protein	SC5D	1.65614	0.0423195	1.74293	0.000498876	1.4909	0.00337142
A0A4X1VJV5	Moesin	MSN	0.775245	0.00866727	0.786363	0.00873489	0.725721	0.01017
A0A4X1VJV9	Aamy domain-containing protein	SLC3A2	0.69305	0.028359	0.803112	3.62689e-05	0.691484	0.00803907
A0A4X1VK11	5-nucleotidase ecto	NT5E	0.791908	0.0305678			0.743367	0.0153092
A0A4X1VKL9	AHNAK nucleoprotein	AHNAK	0.793614	0.0182982
A0A4X1VLW8	BZIP domain-containing protein	MAFF	1.50013	0.0237828	2.09848	0.00585713	1.74806	0.00593562
A0A4X1VMB1	Uncharacterized protein	DLG3	1.26117	0.0121754			1.231	0.00219392
A0A4X1VMQ0	EF-hand domain-containing protein		0.707886	0.0102475			0.651706	0.000587031
A0A4X1VN47	Uncharacterized protein	C2H11orf98	0.688133	0.00912293	0.699964	0.0169533	0.663681	0.0154399
A0A4X1VN89	RRM domain-containing protein	RBPMS	0.723482	0.00520526
A0A4X1VNI1	Protein PET100 homolog, mitochondrial	PET100	0.788117	0.0447624			0.727963	0.0290728
A0A4X1VNJ3	Utrophin	UTRN	0.735322	0.00711796	0.768526	0.0139352	0.75929	0.0120989
A0A4X1VNM5	Acyl-CoA thioesterase 13		0.812505	0.000184236	0.788613	0.00964933	0.735064	0.00501098
A0A4X1VNN0	Flap endonuclease 1	FEN1	1.20035	0.000144116
A0A4X1VPQ0	Uncharacterized protein	CEP85	3.11217	0.000192811	2.66291	0.00118904	2.819	0.00246822
A0A4X1VQ56	C-type lectin domain-containing protein	COLEC12	0.565984	0.0451467	0.538666	0.0435854	0.499523	0.031126
A0A4X1VQG1	C2H2-type domain-containing protein	ZNF593	0.688779	0.0229284	0.58689	0.020761	0.564148	0.0132307
A0A4X1VRA5	TM2 domain-containing protein	TM2D2	1.20399	0.0196374
A0A4X1VRN5	Uncharacterized protein	ANKS3	1.2595	0.000494963			1.29545	0.0191012
A0A4X1VRX4	Deoxyhypusine hydroxylase	DOHH	1.56921	0.0205977	1.24016	0.0102947	1.54667	0.0142838
A0A4X1VRZ2	60S ribosomal protein L36	RPL36	0.818772	0.0332096	0.804907	0.0143485	0.763261	0.00927254
A0A4X1VSD1	Uncharacterized protein	MYO7B	1.41181	0.000511556
A0A4X1VSR8	Deacetylase sirtuin-type domain-containing protein		1.2874	0.0005786	1.3053	0.000680319	1.35223	0.000680937
A0A4X1VTH3	40S ribosomal protein S15	RPS15	0.831642	0.0165622
A0A4X1VTU2	UDP-glucose 4-epimerase	GALE	1.29381	0.0395319
A0A4X1VU09	Death associated protein kinase 3		1.21144	0.00756658	1.20418	0.00190298	1.27307	0.000836601
A0A4X1VUZ3	Insulin like growth factor 2 receptor	IGF2R	0.691873	0.00136902	0.727953	0.00447365	0.67625	0.00249883
A0A4X1VUZ7	Glutathione peroxidase	GPX4	0.696838	0.00134488	0.703918	0.00155596	0.649363	0.00137561
A0A4X1VVY4	Uncharacterized protein	MRPS15	0.766459	0.00978181
A0A4X1VWQ8	MARVEL domain-containing protein	MAL	0.661379	0.0307994			0.633123	0.0243424
A0A4X1VWR4	acidPPc domain-containing protein	PLPP2	1.33662	0.00872377	1.31741	0.00447913
A0A4X1VWW6	AB hydrolase-1 domain-containing protein	MEST	1.47752	0.046066	1.7298	0.00413233	1.55759	0.0103745
A0A4X1VX01	Uncharacterized protein	MRPL18	0.786729	0.0480792			0.781779	0.0480273
A0A4X1VX26	Uncharacterized protein	HMGN5	0.77954	0.0184698			0.618545	0.00152827
A0A4X1VXF2	Myeloid cell nuclear differentiation antigen		2.09626	0.00046175	2.08863	2.10152e-05	1.94368	0.00119652
A0A4X1VXP3	TACC_C domain-containing protein	TACC1	0.72891	0.00694357	0.678946	0.00335954	0.729048	0.00401761
A0A4X1VXR8	Alpha-L-fucosidase	FUCA1	0.727295	0.00146922	0.709	0.000932089	0.748892	0.00769887
A0A4X1VYT5	Ferritin		1.32231	0.0159982	1.34835	0.0114399
A0A4X1VYX6	Uncharacterized protein	NRF1	1.24723	0.0360616	1.3167	0.00573961	1.21779	0.000720403
A0A4X1VZF5	KOW domain-containing protein	MRPL24	0.717038	0.0104418	0.722126	0.00943494	0.649056	0.00663917
A0A4X1VZW0	MADS-box domain-containing protein	MEF2D	1.35823	0.0381888
A0A4X1W0E6	Uncharacterized protein	MARCKSL1	2.03243	0.00538961	1.91975	0.000618747	1.83401	0.00588043
A0A4X1W0E7	Smg4_UPF3 domain-containing protein	UPF3B	1.23716	0.0067626
A0A4X1W0F8	Phosphoserine aminotransferase	PSAT1	0.695989	0.0351089	0.563499	0.00347417	0.623829	0.00274694
A0A4X1W1F9	Apolipoprotein E		0.301992	0.00544295	0.340026	0.00449079	0.283054	0.00195254
A0A4X1W1G1	RIBOSOMAL_L9 domain-containing protein	TDRKH	0.76521	0.00547739			0.754787	0.00184454
A0A4X1W1X1	WD_REPEATS_REGION domain-containing protein	GRWD1	1.27297	0.0401961	1.21448	0.0469292	1.29713	0.0195312
A0A4X1W229	Amino acid transporter	SLC1A5	0.69621	0.0119522	0.829518	0.0339596	0.712451	0.00671919
A0A4X1W2A3	Vacuolar protein sorting 13 homolog A	VPS13A	0.828228	0.0162348
A0A4X1W2A5	Uncharacterized protein		0.770644	0.00229797			0.78481	0.000641338
A0A4X1W2M0	Aminoadipate-semialdehyde synthase	AASS	0.696979	0.0125931	0.728119	0.0234867	0.646733	0.00974032
A0A4X1W3P2	Alpha-galactosidase	NAGA	0.599053	0.00941802	0.599127	0.0140873	0.575607	0.016739
A0A4X1W4F3	Ribosomal_L30 domain-containing protein	MRPL30	0.723228	0.0306507	0.731726	0.023536	0.654537	0.0135675
A0A4X1W4G3	Cadherin EGF LAG seven-pass G-type receptor 1	CELSR1	0.75665	0.00860243			0.782523	0.0143053
A0A4X1W4N2	Tetraspanin	TSPAN6	1.43514	0.0106221	1.47865	0.00290118	1.35834	0.00613541
A0A4X1W4T6	Protein tyrosine phosphatase receptor type Z1	PTPRZ1	1.36711	0.0209862	1.73466	0.00341901	1.39958	0.00604472
A0A4X1W4W7	Uncharacterized protein	ZNF277	0.789134	0.00202247	0.770394	0.00131174
A0A4X1W5B1	MsrB domain-containing protein	MSRB3	0.796833	0.0411647	0.754753	0.00147646	0.773722	0.0122711
A0A4X1W5D6	Protein kinase domain-containing protein	TBK1	1.21879	0.00589959			1.25696	0.00345734
A0A4X1W5F7	AMP-binding domain-containing protein	ACSL4	1.64385	0.0110007	1.64678	0.00119128	1.63279	0.00237626
A0A4X1W5I7	Multifunctional fusion protein	ALDH4A1	0.765832	0.000822735	0.779752	0.0223413	0.740013	0.00278731
A0A4X1W5N4	Uncharacterized protein	FAM133A	1.26663	0.00280938
A0A4X1W619	PAPA-1 domain-containing protein	INO80B	0.796143	0.0215298
A0A4X1W6B2	Alpha-galactosidase		0.727496	0.0114457	0.740222	0.0131337	0.754072	0.0150619
A0A4X1W6X4	Methyltransferase like 7A	METTL7A	0.529555	0.00440363	0.593571	3.74499e-05	0.554199	0.00164505
A0A4X1W722	Uncharacterized protein	CERS5	1.2986	0.0269759	1.27446	0.0320064
A0A4X1W796	Exonuclease domain-containing protein	ISG20	1.60886	0.0189078	1.76439	7.16201e-06	1.69428	0.00220311
A0A4X1W7C1	Uncharacterized protein	LOC100156293	1.2644	0.0262569
A0A4X1W821	ANK_REP_REGION domain-containing protein	KANK1	0.777221	0.0135676
A0A4X1W8P4	Uncharacterized protein	VLDLR	0.715662	0.00911339	0.808331	0.00183948	0.67137	0.000265914
A0A4X1W8S8	OCRL inositol polyphosphate-5-phosphatase		0.831875	0.00184385
A0A4X1W922	Transporter	SLC6A9	0.749848	0.020535	0.743649	0.00555791	0.691882	0.0134962
A0A4X1W988	GLTP domain-containing protein	CPTP	1.34322	0.0031206			1.21948	0.0137318
A0A4X1W9D1	40S ribosomal protein S8	RPS8	0.816302	0.00107426			0.769576	0.000278115
A0A4X1WA16	Uncharacterized protein	PHF6	0.776341	0.0267068	0.762082	0.0195652	0.789744	0.0223995
A0A4X1WAN9	RING-type domain-containing protein	RNF11	0.744316	0.00733557	0.805647	0.0137452	0.695968	0.00713261
A0A4X1WAU5	Uncharacterized protein	SLC1A4	0.811386	0.0483728
A0A4X1WBL8	RHD domain-containing protein	REL	1.2663	0.00977951	1.32707	0.00889974	1.47056	0.0038084
A0A4X1WBQ4	Perilipin	PLIN2	0.431258	0.000629805	0.374812	0.00126793	0.43142	0.000183454
A0A4X1WBQ8	IF rod domain-containing protein		0.663389	0.0315905
A0A4X1WCR5	Hypoxia inducible factor 1 subunit alpha		1.58491	0.0268079	1.46038	0.0288403	1.42039	0.0256521
A0A5G2Q6N8	RAB11 family interacting protein 3	RAB11FIP3	0.662257	0.0299712
A0A5G2Q8H3	Metabolism of cobalamin associated B	MMAB	1.28711	0.00898514
A0A5G2Q8U0	Metal regulatory transcription factor 1	MTF1	1.25889	0.0226247	1.26541	0.048219	1.30039	0.0151976
A0A5G2Q901	POU domain, class 2, transcription factor 2	POU2F2	2.48414	0.0418624	2.39176	0.000116313	2.55687	5.23162e-05
A0A5G2QAR3	Uncharacterized protein		0.743924	0.000240305	0.793619	0.000369519	0.730508	0.00102177
A0A5G2QB36	WD repeat and FYVE domain containing 2	WDFY2	1.36446	0.0141807	1.30922	0.00167446	1.23311	0.00539559
A0A5G2QC13	Transmembrane 4 L six family member 1	TM4SF1	1.24844	0.0283868	1.31272	0.0323391
A0A5G2QCN4	Uncharacterized protein	SLA-DQB1	1.59657	0.00371045	1.57921	0.00411741	1.57584	0.00708826
A0A5G2QDU1	Galactokinase 1	GALK1	1.39049	0.0464256
A0A5G2QDV6	Aurora kinase B	AURKB	1.352	0.045333	1.37119	2.04497e-05	1.37181	0.000230986
A0A5G2QFK8	Galectin 3	LGALS3	0.603633	0.000709377	0.628774	0.00081792	0.550208	3.47553e-05
A0A5G2QHP3	Enoyl-CoA hydratase domain containing 2	ECHDC2	0.745192	0.0320715
A0A5G2QI11	Mitochondrial ribosomal protein L43	MRPL43	0.668831	0.01065	0.692645	0.00433098	0.603265	0.00309338
A0A5G2QIA8	Mitochondrial ribosomal protein L28	MRPL28	0.765964	0.0259588
A0A5G2QIG8	Eukaryotic translation initiation factor 1A domain containing	EIF1AD	1.2262	0.0217634			1.32113	0.00918479
A0A5G2QJE4	EPS8 like 2	EPS8L2	0.800981	0.000303946	0.818971	0.000834231	0.752444	0.000640285
A0A5G2QJP3	DnaJ heat shock protein family (Hsp40) member B6	DNAJB6	1.4201	5.93787e-05
A0A5G2QJQ3	ETS proto-oncogene 1, transcription factor	ETS1	1.31339	0.0389623
A0A5G2QKW6	NADH:ubiquinone oxidoreductase complex assembly factor 5	NDUFAF5	0.783631	0.0142595
A0A5G2QLI4	Coiled-coil domain containing 167	CCDC167	0.712682	0.00228146	0.75999	0.000198098	0.700109	0.0211255
A0A5G2QLJ1	Uncharacterized protein	DPPA4	1.82416	0.00113868	1.75878	0.000130172	1.61608	0.00331802
A0A5G2QLQ2	ATP synthase mitochondrial F1 complex assembly factor 1	ATPAF1	0.679907	0.025312
A0A5G2QLT3	Mitochondrial ribosomal protein L22	MRPL22	0.801135	0.0043463			0.805774	0.00143884
A0A5G2QNB5	Uncharacterized protein	AK2	0.754871	0.0015875	0.789457	0.0255153	0.675783	4.65988e-05
A0A5G2QQD2	Inositol 1,4,5-trisphosphate receptor type 1	ITPR1	0.832598	0.0188996
A0A5G2QQJ2	Negative elongation factor E	NELFE	0.796366	0.00359202
A0A5G2QRR2	Dachshund family transcription factor 1	DACH1	0.786328	0.0477437
A0A5G2QRV7	DExD/H-box helicase 60	DDX60	1.83746	0.00600438	1.94377	9.11289e-05	1.91723	4.76284e-05
A0A5G2QSU5	Uncharacterized protein	PDHB	0.78893	0.0387279			0.777416	0.0358111
A0A5G2QSX6	60S ribosomal protein L4	RPL4	0.765858	0.000884968	0.803691	0.000400898	0.789497	0.000647878
A0A5G2QT97	Uncharacterized protein	RAB11FIP5	1.20537	0.00413896	1.20733	0.00386596	1.22973	0.0166088
A0A5G2QV17	SWT1 RNA endoribonuclease homolog	SWT1	1.40366	0.00268265	1.34157	0.0047498	1.49132	0.000843249
A0A5G2QVJ8	Small G protein signaling modulator 1	SGSM1	1.23189	0.0148106	1.29066	0.00692521	1.38556	0.00369801
A0A5G2QVZ0	Nitric oxide synthase interacting protein	NOSIP	1.22801	0.00305965			1.22236	0.00507309
A0A5G2QX26	Adaptor related protein complex 3 subunit delta 1	AP3D1	0.547959	0.000932092
A0A5G2QXR3	Plasminogen	PLG	0.3555	0.0314737
A0A5G2QXW9	Tetratricopeptide repeat domain 31	TTC31	0.818743	0.0091696
A0A5G2R006	Medium-chain-specific acyl-CoA dehydrogenase, mitochondrial	ACADM	0.771945	0.0205403	0.807873	0.00843929	0.708696	0.00384208
A0A5G2R0A9	Interferon induced protein with tetratricopeptide repeats 5	IFIT5	1.60426	0.0237947	1.27673	0.000151943	1.55804	0.00980084
A0A5G2R0E8	Uncharacterized protein	MAN2B1	0.771636	0.000777932	0.671649	0.000245289	0.727094	0.0200735
A0A5G2R1N7	Uncharacterized protein	LOC102165849	2.41316	0.00688671			3.27177	0.0238034
A0A5G2R1P5	Uncharacterized protein	GRN	0.797032	0.0221658	0.794074	0.0218178	0.819622	0.0264732
A0A5G2R293	60S ribosomal protein L7a	RPL7A	0.780169	0.0162695	0.755299	0.00922765	0.799878	0.0152524
A0A5G2R2H1	Uncharacterized protein	GATC	0.81102	0.0241606
A0A5G2R2L4	Core-binding factor subunit beta	CBFB	1.42878	0.0199811	1.405	0.00178457	1.78236	0.0203266
A0A5G2R352	Mitochondrial ribosomal protein S18A	MRPS18A	0.755165	0.0274125
A0A5G2R3E4	Acyl-CoA dehydrogenase very long chain	ACADVL	0.772224	0.0156612	0.797245	0.00155919	0.721072	0.00706966
A0A5G2R4T1	Serine/threonine kinase 4	STK4	1.30926	0.00238947			1.30394	0.00227964
A0A5G2R568	Phosphatidylinositol-5-phosphate 4-kinase type 2 gamma	PIP4K2C	1.32936	0.000605725			1.36348	0.00730754
A0A5G2R599	Alpha-L-fucosidase 2	FUCA2	0.715908	0.00236828	0.71709	0.00188992	0.733627	0.00310569
A0A5G2R5W7	Uncharacterized protein	DECR1	0.771443	0.00786915			0.782418	0.00266555
A0A5G2R6G3	HERPUD family member 2	HERPUD2	1.3312	0.0452176	1.44716	0.0233515
A0A5G2R7J9	Transport and golgi organization 2 homolog	TANGO2	1.25541	0.0256754
A0A5G2R7R1	Interleukin-18	IL18	1.63464	0.0122721	1.30948	0.0384547	1.49912	0.0105159
A0A5G2R8P7	Zinc finger protein 326	ZNF326	0.828069	0.0192286			0.805522	0.00118909
A0A5G2R9F5	MORC family CW-type zinc finger 3	MORC3	1.48158	0.00908824	1.50233	7.66731e-05	1.52411	0.00152386
A0A5G2RAH2	GIPC PDZ domain containing family member 1	GIPC1	1.32386	0.00123264
A0A5G2RAT5	Uncharacterized protein	BOLA3	0.738481	0.00449093	0.77792	0.0150933	0.741058	0.000197309
A0A5G2RBH3	Mitochondrial ribosomal protein S2	MRPS2	0.794041	0.0205187
A0A5G2RCK1	Zinc finger protein 569	ZNF569	0.704307	0.0491799
A0A5G2RG89	Cytidine/uridine monophosphate kinase 2	CMPK2	1.95544	0.000860131	1.72881	0.000908222	1.84839	0.00034898
A0A5G2RGH4	Acyl-CoA desaturase	SCD	2.79155	0.0122069	2.92528	9.87653e-06	2.35516	0.000120513
A0A5G2RNL6	Solute carrier family 7 member 5	SLC7A5	0.594262	0.0467098			0.635338	0.0463539
A0A5K1U1J3	Signal transducer and activator of transcription 1	STAT1	1.46932	0.0362341	1.20735	0.00979874	1.5152	0.0188654
A0A5K1UB60	Activated leukocyte cell adhesion molecule	ALCAM	0.819285	0.0078006			0.794706	0.00192726
A0A5K1UFA2	Uncharacterized protein	IFIT1	1.7012	0.0197055	1.27415	0.00527075	1.71317	0.00617717
A0A5K1UGB9	Glutathione hydrolase 1 proenzyme	GGT1	0.787661	8.68788e-05
A0A5K1UYV7	Attractin	ATRN	0.57034	0.0399419
A0A5K1V0Y8	Solute carrier family 6 member 6	SLC6A6	0.698052	0.000575015	0.770018	0.0052021	0.63731	0.000654115
A0A5K1V122	Ankyrin repeat and SOCS box containing 6	ASB6	1.45146	0.04664			1.45948	0.0457231
A0A5K1VUK9	Chromodomain helicase DNA binding protein 1	CHD1	1.26131	0.0261752	1.38848	0.00451241	1.23651	0.0126569
A1DWM3	Major facilitator superfamily domain-containing protein 6	MFSD6	0.788959	0.0384692	0.816277	0.036508	0.812423	0.0353659
A1Z623	Selenoprotein F	SELENOF	0.739944	0.00970498	0.795956	0.0234976	0.80728	0.02666
A2SW51	Monocyte differentiation antigen CD14	CD14	0.614487	0.00123757	0.674649	0.000151946	0.542559	0.00061275
A4ZVH6	MHC class I antigen	SLA-1	1.80799	0.0123925
A5A769	Biogenesis of lysosome-related organelles complex 1 subunit 3	BLOC1S3	1.21772	0.0320294	1.22173	0.0011406	1.42221	0.0197586
A5D9J3	Antigen peptide transporter 1	TAP1	1.56963	0.0259822	1.7253	0.000404484	1.59322	0.00228861
A5GFQ5	Protein canopy homolog 3	CNPY3	1.26988	0.00407002			1.23563	0.00206143
A5GFS5	Nuclear factor of activated T cells 2	NFATC2	1.20476	0.0295932	1.3049	0.00540943
A5GFX7	Cathepsin Z	CTSZ	0.714202	0.0142674	0.694385	0.0205675	0.71114	0.0135658
A5J2A8	Thioredoxin (Fragment)	TRX	1.61956	0.0138438
A7ISN8	MHC class II antigen alpha chain	SLA-DQA	2.2002	0.0336006	2.43404	8.21802e-05	2.32174	0.0027601
A7L861	Squalene epoxidase	sqle	1.77871	0.0225993	1.88115	0.00174266	1.69985	0.000346181
B0LXP5	Mitogen-activated protein kinase kinase kinase 7	TAK1b	1.20486	0.00465474
B2CZF5	Monocarboxylate transporter 1	SMCT1	0.711129	0.0144874			0.7189	0.0133067
B2D1T2	Cathepsin H	CTSH	0.657756	0.000550114	0.676836	0.000112948	0.623991	0.000168342
B6E241	Growth factor receptor bound protein 2	GRB2	1.25038	0.0390167			1.26028	0.00605112
B6E314	Cytoplasmic protein	NCK2	1.22625	0.000180607			1.20935	0.0253223
B6ICV1	Tripartite motif-containing protein 26	TRIM26	1.23133	0.0191562	1.21836	0.00933679	1.36164	0.000911126
B6V8C7	40S ribosomal protein S16 isoform 1		0.824211	0.000180584	0.789331	0.000170976
B8XX91	DNA-dependent activator of IFN-regulatory factor	DAI	1.42004	0.00692649	1.37049	0.000812189	1.33598	0.00157768
B9TSS6	Sialidase-1	NEU1	0.713596	0.0259933	0.749639	0.0297407	0.777507	0.0377074
C3VPJ5	Claudin	CLDN3	1.22421	0.0250486	1.39902	0.0102065
C6L2A6	Putative TRPV6	TRPV6	0.697533	0.00835358	0.681697	0.00710651	0.677491	0.00100269
D0G0C1	1-acylglycerol-3-phosphate O-acyltransferase 4	AGPAT4	1.25105	0.0133436	1.29738	0.00762441	1.22588	0.01699
D0G6S0	Cytochrome P450, family 51, subfamily A, polypeptide 1	CYP51A1	1.90258	0.031597	2.07909	0.000252707	1.94798	0.000572576
D0G774	Ceramide synthase 4	LASS4	0.669791	0.0270001	0.762141	0.0431372	0.729912	0.0361754
D0G7E3	Phosphoserine phosphatase (Fragment)	PSPH	0.709134	0.00751411	0.607503	0.00517948	0.697319	0.00636368
D2WKD8	Sodium/potassium-transporting ATPase subunit alpha-2	ATP1A2	0.733791	0.014848	0.755521	0.010251	0.698465	0.00470779
D7RA32	WD repeat domain 45	WDR45	1.20378	0.0184109			1.37701	0.00241877
D9U8D1	Dynein light chain	LC8	0.804789	0.0176075	0.736565	0.00923867	0.7882	0.0130624
E3NZJ4	LGP2		1.32027	0.000213212	1.23141	0.000355996	1.4744	0.000810357
E7EI18	Adenosylhomocysteinase like 1	AHCYL1	0.782411	0.0121648	0.801364	0.0196694	0.797181	0.011694
F1RF61	Dehydrogenase/reductase 3	DHRS3	0.622123	0.000211824
F1RFK7	BAI1 associated protein 2 like 1	BAIAP2L1	1.23084	0.0107371	1.34841	0.00276866	1.2098	0.0157531
F1RHE6	Potassium channel tetramerization domain containing 12	KCTD12	0.796098	0.00767996	0.811384	0.0116576
F1RIH5	Phosphatidylinositol 4,5-bisphosphate 3-kinase catalytic subunit	PIK3CD	1.59663	0.0212797
F1RIP1	Glycogen [starch] synthase	GYS1	0.720185	0.00816463	0.745322	0.0121727
F1RIU9	Coiled-coil-helix-coiled-coil-helix domain-containing protein 2	CHCHD2	0.663212	0.015209
F1RJ01	High mobility group protein B2	HMGB2	1.33411	0.0107534	1.70856	0.0293998	1.45425	0.021928
F1RJG8	Chromosome 12 open reading frame 43	C12orf43	0.752926	0.0230884			0.651263	0.00941861
F1RJS3	Bifunctional epoxide hydrolase 2	EPHX2	0.832721	0.0316604
F1RM78	Lipolysis stimulated lipoprotein receptor	LSR	1.27268	0.0022586	1.48694	0.000439108	1.32646	0.00958166
F1RMF9	Family with sequence similarity 111 member B	FAM111B	1.45066	0.00982891	1.54256	6.77654e-05	1.45592	0.00767306
F1RMN6	Sphingomyelin phosphodiesterase	SMPD1	0.67973	0.000197225			0.826854	0.029468
F1RMQ6	VLIG-type G domain-containing protein	LOC110255360	1.74981	9.30778e-06	1.55535	7.93694e-05	1.80548	0.00036029
F1RNM7	Protein phosphatase	PPTC7	1.25745	0.00138267	1.3635	0.00036264	1.3138	0.00040869
F1RP05	DnaJ heat shock protein family (Hsp40) member A2	DNAJA2	1.27478	0.000275574			1.37647	0.00206861
F1RPD7	Calponin-homology (CH) domain-containing protein	SMTN	1.48419	0.000258316	1.3412	0.00218161	1.44405	0.00244764
F1RPP2	Spindle and kinetochore associated complex subunit 1	SKA1	1.43353	0.00747968	1.43869	0.00645891	1.71996	0.00169794
F1RSG7	Regulator of G protein signaling 20	RGS20	0.829083	0.0328036
F1RSN3	5-oxoprolinase, ATP-hydrolysing	OPLAH	0.819886	0.0432209	0.753981	0.000724634
F1RTG6	Ig-like domain-containing protein	SLA-7	1.58389	0.0149159	1.76512	1.15228e-05	1.75094	0.0333014
F1RU28	DR1 associated protein 1	DRAP1	1.2228	0.00292723	1.30092	0.012617	1.25502	0.000381162
F1RUI3	IQ motif and Sec7 domain 2	IQSEC2	1.23545	0.0024495	1.212	0.00652946	1.29608	0.00565014
F1RVQ9	Potassium channel subfamily K member 5	KCNK5	1.52144	0.0150088	1.56687	0.000144324	1.39893	0.00280709
F1RX70	WRN RecQ like helicase	WRN	1.22119	0.0164732
F1RY07	Chromosome 2 open reading frame 76	C2orf76	1.42369	0.0269293			1.37894	0.037655
F1RYJ5	Zinc finger CCCH-type containing 15	ZC3H15	0.814456	0.0412027			0.786572	0.0245114
F1RYL9	Ubiquitin carboxyl-terminal hydrolase 8 isoform a		0.8142	0.016162
F1RYM5	Signal peptide peptidase like 2A	SPPL2A	1.22669	0.0314145			1.35195	0.0394804
F1RYV9	Tubulin alpha chain	LOC100127131	1.24226	0.0303639			1.35968	0.00883091
F1S0C3	LYR motif-containing protein 2		0.782049	0.00571945
F1S0N2	ATP-citrate synthase	ACLY	1.44175	0.0408649			1.45701	0.0173424
F1S279	Cellular communication network factor 3	CCN3	1.64463	0.0154033	1.88349	0.00320547	1.7386	0.00223588
F1S2W1	Activating transcription factor 3	ATF3	1.23121	0.039815	1.29473	0.0187979	1.24085	0.0435822
F1S346	Kinesin-like protein	KIF2C	1.30502	0.00264731	1.22825	0.0185731	1.31612	0.00699299
F1S3I0	Repressor of yield of DENV protein isoform 1	SHFL	1.26985	0.00510917
F1S5K5	SIX homeobox 2	SIX2	1.44523	0.0367345
F1S5Y7	Chloride channel CLIC like 1	CLCC1	0.821802	0.0140763			0.820774	0.0137486
F1S662	Laminin subunit gamma 2	LAMC2	1.4391	0.000821432	1.51787	0.000643369	1.47484	0.00365585
F1S6M7	Tubulin beta chain		1.36085	0.0162439
F1S7C9	Uncharacterized protein	GSTA1	1.53749	0.028909
F1S8A5	28S ribosomal protein S26, mitochondrial	MRPS26	0.725317	0.0185743	0.793594	0.0362711	0.718241	0.011483
F1S8A9	Leucine zipper tumor suppressor family member 3	LZTS3	0.817965	0.0331727	0.709528	0.0116541	0.675702	0.00644071
F1S8J6	Ras-related protein Rab-2B isoform 1	RAB2B	0.743563	0.0156208			0.774185	0.0145564
F1S8X0	Lysyl oxidase like 4	LOXL4	0.725035	0.037599
F1S9F2	Transmembrane protein 129	TMEM129	1.30752	0.0267745			1.33021	0.0202328
F1SA26	Arginase	ARG2	0.794548	0.00637271	0.791009	0.0393878	0.723795	0.001731
F1SA39	Pleckstrin-2	PLEK2	1.28443	0.0219897			1.30695	0.00633477
F1SAC0	Fucose mutarotase	FUOM	0.727634	0.00578673
F1SBB3	Laminin subunit alpha 3	LAMA3	1.26267	0.0372131
F1SBH2	Protein transport protein SEC23	SEC23B	1.28038	0.0259777	1.23667	0.00197521	1.26195	0.00499165
F1SC78	Ubiquitin conjugating enzyme E2 C	UBE2C	1.4696	0.00838235			1.51497	0.00788673
F1SC89	Kinesin family member 11	KIF11	1.27679	0.011806	1.22549	0.0106744	1.40584	0.0105627
F1SCY4	Lipase	LIPA	0.73977	0.000304613	0.767944	0.000700029	0.770788	0.00358997
F1SCY9	Ankyrin repeat domain 22	ANKRD22	0.736639	0.0030695	0.787423	0.0140895
F1SD70	Legumain	LGMN	0.762046	0.00504349			0.812691	0.00253266
F1SD82	Syntaxin 10	STX10	0.756213	0.012226			0.749411	0.00709434
F1SD90	Protein phosphatase 4 regulatory subunit 3A	PPP4R3A	0.827617	0.0418509	0.722738	0.000772101
F1SEA4	Tyrosine-protein kinase	TEC	1.20403	0.00628242
F1SEN2	Glutamate dehydrogenase 1, mitochondrial	GLUD1	0.787246	0.0365398			0.762128	0.0165423
F1SES5	N-acylsphingosine amidohydrolase 1	ASAH1	0.632539	0.000364038	0.673846	0.000442692	0.628993	0.000286405
F1SFC1	Tissue factor pathway inhibitor	TFPI2	1.42578	0.0148489	1.47386	0.0161661	1.42324	0.0361508
F1SFS4	Major facilitator superfamily domain containing 5	MFSD5	1.24074	0.00636329	1.23414	0.0062635	1.30954	0.0128823
F1SFV6	Protein S100	S100A3	1.53786	0.0176983	1.39285	0.0210002	1.45037	0.0153946
F1SGC7	Mitochondrial ribosomal protein L47	MRPL47	0.72381	0.0242121			0.76899	0.0226755
F1SGQ1	NOP9 nucleolar protein	NOP9	1.20699	0.00260969			1.22775	0.00636166
F1SGS9	Catalase	CAT	0.757597	0.00513259	0.80358	0.0189209	0.754496	0.00644862
F1SJ23	Zinc finger MYND domain-containing protein 10	ZMYND10	1.31122	0.0447695			1.41819	0.006348
F1SJD0	Protein prenyltransferase alpha subunit repeat containing 1	PTAR1	1.23952	0.00409641
F1SK21	Ammonium transporter Rh type C	RHCG	0.327368	0.00562119
F1SKZ0	TP53 induced glycolysis regulatory phosphatase	TIGAR	1.24484	0.00901086
F1SLH0	Uncharacterized protein	MTHFD2	0.716988	0.00117283	0.753901	0.00172018	0.701049	0.00080906
F1SLX2	Alpha-2-macroglobulin	A2M	0.389945	0.00338191
F1SM08	Atypical chemokine receptor 3	ACKR3	1.99987	0.0129408	2.68663	0.00412588	1.8577	0.00663387
F1SMG8	3-hydroxy-3-methylglutaryl coenzyme A synthase	HMGCS1	2.83046	0.0309281	2.22192	0.00122295	2.64139	0.00509637
F1SMJ4	DAB adaptor protein 2	DAB2	0.815661	0.0132212	0.81037	0.0100151	0.768989	0.000444409
F1SMK8	Protection of telomeres 1	POT1	1.21492	0.00733144			1.20871	0.00147321
F1SN77	Oncostatin M receptor	OSMR	0.781642	0.00630899			0.817302	0.0113755
F1SNH3	Caldesmon 1	CALD1	0.476489	0.00848187	0.507394	0.0112539	0.448536	0.00189395
F1SNW8	Hexokinase-2	HK2	1.48821	0.000708202	1.3564	4.59308e-05	1.47584	0.00275088
F1SPA3	Beta-1,4-galactosyltransferase 4	B4GALT4	0.803117	0.0387658			0.778972	0.0200496
F1SPQ9	RNA binding motif protein 6	RBM6	0.826878	0.0236041
F1SPR3	Kinase	IP6K1	1.2227	0.0182319
F1SQH7	Solute carrier family 27 (Fatty acid transporter) member 2	SLC27A2	0.505309	5.03083e-05	0.591922	0.000343265	0.54593	0.00135698
F1SQM4	Aha1_N domain-containing protein	AHSA2P	1.29856	0.000575173			1.38378	0.00968839
F1SS93	Cathepsin S	CTSS	1.65262	0.00337564	1.34583	0.0190781	1.47744	0.00719402
F1SSH0	XPA, DNA damage recognition and repair factor	XPA	1.42324	0.0219299	1.51752	0.00352404	1.53317	0.00413515
F1STL1	Syndecan	SDC3	0.534171	2.87036e-05
F1STR1	Cathepsin C	CTSC	0.763689	0.000332427	0.820829	0.00439942	0.797015	0.00209019
F1SU41	Zinc finger SWIM-type containing 8	ZSWIM8	1.22937	0.00450665			1.36511	0.00186741
F1SU73	Ecdysoneless cell cycle regulator	ECD	1.29493	0.00977219			1.44294	0.00272861
F1SUT8	EPH receptor A2	EPHA2	1.45226	0.0347212	1.58825	6.12842e-06	1.45536	0.0167802
F1SV18	KDEL motif-containing protein 2	POGLUT3	0.765491	0.00646788	0.765561	0.0154008
F2Z512	40S ribosomal protein S23	RPS23	0.776925	0.00609562	0.740542	0.000127148	0.721421	0.00468126
F2Z546	Ribosomal protein L19	RPL19	0.679239	0.0494153			0.650538	0.0409472
F2Z5B2	Tubulin beta chain	TUBB	1.23102	0.0229239			1.33275	0.00907381
F2Z5B4	Heterogeneous nuclear ribonucleoprotein A3	HNRNPA3	0.830904	0.0201414			0.824576	0.00691146
F2Z5M9	Signal recognition particle 54 kDa protein	SRP54	1.28571	0.0462419	1.37616	0.00312726	1.2886	0.0126949
F2Z5P4	Sorting nexin 10	SNX10	1.40713	0.0147126
F2Z5Q2	Ribosomal protein L24	RPL24	0.768961	0.00122296	0.745904	0.00146134	0.747924	0.000999737
F2Z5Q6	40S ribosomal protein S6	RPS6	0.795675	0.018645	0.816308	0.0244936	0.812175	0.0142244
F4ZS20	Ubiquitin-conjugating enzyme E2L 6	UBE2L6	1.72345	0.00159352	1.44003	0.00814958	1.73042	0.0054653
F6PVF4	Transcription factor p65	RELA	1.26462	0.0109105	1.20005	0.0212236	1.42254	0.00179824
G0KXP8	MHC class I antigen	SLA-3	1.67032	0.0452417	1.81332	0.00245805	1.57319	0.00814391
G0KXQ7	MHC class I antigen	SLA-2	1.91955	0.0217819
G8EGP8	Multifunctional fusion protein	CXCL8	1.48109	0.0106703	1.46239	0.0164276	1.49465	0.00134921
G8GCE6	Caveolin	CAV2	0.805819	0.0138182			0.780472	0.0169324
I3L5D1	Three prime repair exonuclease 1	TREX1	1.21161	0.0461004	1.28429	0.0100779
I3L5H9	Pleckstrin homology and RhoGEF domain containing G3	PLEKHG3	1.29146	0.00546732	1.44893	0.000594532	1.41009	0.000768029
I3L5I4	Structural maintenance of chromosomes flexible hinge domain containing 1	SMCHD1	1.32292	0.0411315	1.41844	0.000962204	1.33535	0.00525303
I3L5T1	Sphingosine-1-phosphate phosphatase 1	SGPP1	0.782781	0.000839235	0.778126	0.000347479	0.771496	0.0124944
I3L6J1	Reticulon	RTN1	2.03582	0.000375727	1.64103	0.0019669	1.52536	0.00402906
I3L747	Actin like 8	ACTL8	1.42401	0.00678805			1.36695	0.0242711
I3L773	OTU deubiquitinase 5	OTUD5	0.789537	0.023467
I3L7N1	MAGE domain-containing protein	LOC100154079	0.588834	0.000337276	0.630238	0.000198334	0.663475	0.00280749
I3L9V2	Synaptic vesicle membrane protein VAT-1 homolog	VAT1	0.752155	0.00564234	0.792042	0.00620685	0.760388	0.00167324
I3LA15	Speckle type BTB/POZ protein	SPOP	1.20553	0.0348921
I3LA49	HECT and RLD domain containing E3 ubiquitin protein ligase 5	HERC5	1.48448	0.00367489	1.41177	1.68191e-05	1.54593	0.00109801
I3LAB1	Uncharacterized protein	LOC100519675	0.76692	0.0228981	0.746384	0.0293232	0.807891	0.0360751
I3LBL7	Uncharacterized protein	LOC100510917	1.61888	0.0412831			1.59283	0.00654332
I3LC62	Uncharacterized protein	KLF16	1.22798	0.046089
I3LCG7	Small integral membrane protein 26	SMIM26	0.719772	0.0423438			0.687173	0.0201162
I3LD72	EH domain containing 2	EHD2	0.782618	0.0345688			0.758377	0.0291203
I3LD74	60S ribosomal protein L11	RPL11	0.782346	0.0143028	0.773598	0.00906581
I3LDA5	EH domain containing 4	EHD4	1.29817	0.0435837	1.33608	0.00068444
I3LE14	Coiled-coil domain containing 58	CCDC58	0.741357	0.0138478	0.738307	0.0115236	0.661309	0.0027192
I3LE87	Uncharacterized protein	ZFP36	1.40522	0.0148868	1.20711	0.040422	1.44859	0.00820828
I3LEF2	Nucleoredoxin	NXN	1.28413	0.0297174			1.34076	0.0202903
I3LEX0	40S ribosomal protein S9	RPS9	0.762924	0.00631611	0.776848	0.00190919	0.812086	0.00472826
I3LEX4	Cell division cycle associated 5	CDCA5	1.4362	0.00189561	1.41995	0.000431838	1.27355	0.0238231
I3LEX8	Cytochrome P450 3A29	CYP3A29	1.35967	0.0299755	1.53659	0.000188951	1.36871	0.00109673
I3LG03	REST corepressor 3	RCOR3	0.794574	0.00292517
I3LG35	tRNA methyltransferase 1 like	TRMT1L	0.672978	0.00112207	0.634386	0.00115535	0.712989	0.00188168
I3LGX9	Hexosyltransferase	CHPF	1.92014	0.0256374	1.89583	0.00205666	1.82486	0.00159515
I3LHI7	Peptidase S1 domain-containing protein	LOC100621820	2.17772	0.0143139	2.04615	0.0010738	2.53841	0.000692899
I3LKZ2	Rho guanine nucleotide exchange factor 16	ARHGEF16	0.793297	0.0063873			0.823829	0.00305548
I3LLE2	BRD4 interacting chromatin remodeling complex associated protein	BICRA	0.714175	0.0193381
I3LLY2	Glycerophosphodiester phosphodiesterase 1	GDE1	1.2603	0.018596	1.34199	0.00182913	1.31018	0.00678419
I3LM88	Helicase like transcription factor	HLTF	0.823601	0.0241889
I3LN84	Latexin	LXN	1.2517	0.00862155
I3LNP3	Diphthine--ammonia ligase	DPH6	1.41195	0.0205493			1.32729	0.0413222
I3LQL4	POU domain, class 3, transcription factor 3	POU3F3	0.799719	0.00213062
I3LQZ5	Non-specific serine/threonine protein kinase	RPS6KA5	1.30152	0.0198585			1.42197	0.0257188
I3LR51	Peptidylprolyl isomerase	FKBP3	0.749579	0.0116145	0.773316	0.0166622	0.720094	0.0107444
I3LR80	Interleukin 1 receptor accessory protein	IL1RAP	0.784022	0.014065			0.823935	0.00445575
I3LRE7	Caspase 10	CASP10	1.38782	0.00534694			1.48188	0.0129116
I3LRU1	Rhophilin Rho GTPase binding protein 2	RHPN2	1.53839	0.000474606	1.36335	0.00209501	1.60551	0.0017146
I3LTC4	Uncharacterized protein	MRPL32	0.777684	0.0243276	0.80526	0.0364578	0.76185	0.0171697
I3LUA0	Lipase G, endothelial type	LIPG	1.37339	0.0224104	1.64149	7.96413e-06	1.53592	3.55107e-05
I3LUH8	Collagen type XVII alpha 1 chain	COL17A1	0.722825	0.030981
I3LUQ1	UPF2 regulator of nonsense mediated mRNA decay	UPF2	1.218	0.011809	1.24645	0.0128184	1.27232	0.00775051
I3LV06	DEAD-box helicase 59	DDX59	1.27065	0.000794531	1.2369	0.00245986	1.29014	0.000370756
I3LVJ1	Uncharacterized protein	KDM4A	0.751712	0.00589683
I3VKE6	Ceruloplasmin		0.82436	0.00376205
K7GM40	Apolipoprotein A-I	APOA1	0.451168	0.00162927	0.402229	1.82453e-05	0.375945	1.46298e-06
K7GME6	Uncharacterized protein	S100A9	1.22088	0.0235136	1.29845	0.00267102
K7GMQ3	CMRF35-like molecule 8 isoform 1	CD300A	0.815608	0.0148544			0.73099	0.00572038
K7GNA5	D-3-phosphoglycerate dehydrogenase	PHGDH	0.646588	0.0032589
K7GND0	Phosphoenolpyruvate carboxykinase 1	PCK1	0.556133	0.00508289	0.49829	0.00353389	0.511607	0.0035287
K7GP19	39S ribosomal protein L13, mitochondrial	MRPL13	0.73271	0.000676007			0.735395	0.0153448
K7GPV1	Sterile alpha motif domain containing 4B	SAMD4B	1.29624	0.00310067	1.28701	0.00398004	1.28688	0.0151066
K7GRB9	Uncharacterized protein	GK	1.21151	0.000729806
K7GRE3	Chordin like 1	CHRDL1	1.52924	0.0139245
K9IVR2	Vacuolar protein sorting-associated protein 13C isoform 2B	VPS13C	0.751436	0.0137775
K9IVU5	N-acetylglucosamine-6-sulfatase	GNS	0.781911	0.0225967	0.79646	0.0187235	0.783475	0.0167053
K9IVV8	CD164 molecule	CD164	0.719981	0.0340241			0.652595	0.013803
K9IWI1	Protein tyrosine phosphatase 4A1	PTP4A1	0.603419	0.0191328	0.727209	0.000730352	0.621996	0.00779984
K9J6I9	Interferon-induced protein with tetratricopeptide repeats 2	IFIT2	1.85951	0.0239772
K9J6K6	Early endosome antigen 1	EEA1	0.593709	0.0154963	0.657498	0.0250324	0.569722	0.00918754
L0GCT6	28S ribosomal protein S18b, mitochondrial		0.823646	0.0134706	0.824958	0.0223165	0.771408	0.00795917
M3TYK5	Calcium-transporting ATPase	ATP2B4	0.683876	0.00916249			0.743881	0.00631288
M3UZA5	Promyelocytic leukemia	PML	1.36536	0.00333995
M3V7X9	Lectin, galactoside-binding, soluble, 3 binding protein	LGALS3BP	1.38244	0.0416712	1.43425	0.00501278	1.39827	0.00353211
M3V862	Core-binding factor subunit beta	CBFB	1.36602	0.0363614			1.32606	0.0135058
M3VK09	PHD finger protein 3	PHF3	0.828486	0.0169791			0.813119	0.0127054
M9MMN6	Uncharacterized protein	SIRPA	0.793628	0.00945899
O19194	Major histocompatibility complex (Fragment)	PG3I	2.04408	0.0151242	2.50395	2.1041e-05	2.07401	0.00307356
O46374	DNA topoisomerase 2-alpha	TOP2A	1.39374	0.0337925	1.51942	0.000118267	1.40107	0.000642669
O77633	Disintegrin and metalloproteinase domain-containing protein 10	ADAM10	0.798527	0.00923773			0.7618	0.0047319
O97676	Sterol regulatory element-binding protein 1	SREBF1	1.23816	0.00219434	1.29363	0.00847276
P00795	Cathepsin D	CTSD	0.532002	0.000237851	0.577026	0.00019186	0.613182	0.00015555
P02550	Tubulin alpha-1A chain	TUBA1A	1.36406	0.0164622	1.49173	0.0116612	1.71758	0.00241669
P05027	Sodium/potassium-transporting ATPase subunit beta-1	ATP1B1	0.660141	0.00537171	0.774338	0.00289034	0.656855	0.00415608
P06348	Histone H1t	HIST1H1T	2.01706	0.00860595	1.84857	0.00291375	2.05732	0.000360952
P07200	Transforming growth factor beta-1 proprotein	TGFB1	1.2667	0.0105096	1.27616	0.00925928	1.33812	0.00495038
P32394	Heme oxygenase 1	HMOX1	0.407858	7.75546e-07	0.402613	2.33751e-06	0.341588	4.17635e-07
P42174	Glutamate dehydrogenase 1, mitochondrial (Fragments)	GLUD1	0.814501	0.0341904			0.797243	0.0308363
P47787	Thromboxane-A synthase	TBXAS1	0.833093	0.0219935			0.807565	0.00253926
P49666	60S ribosomal protein L21	RPL21	0.592612	0.00052228	0.432791	0.000249545	0.401665	0.00159709
P62272	40S ribosomal protein S18	RPS18	0.778858	0.00677467	0.773569	0.00727261	0.79599	0.0130071
P62901	60S ribosomal protein L31	RPL31	0.715476	0.010653	0.801974	0.026368	0.678146	0.00496832
P63221	40S ribosomal protein S21	RPS21	0.74371	0.0175803	0.693037	0.0177911	0.724997	0.0224219
P79382	Microsomal glutathione S-transferase 1	MGST1	1.39432	0.0121084	1.57688	0.00542949	1.48339	0.00738229
P79384	Propionyl-CoA carboxylase beta chain, mitochondrial	PCCB	0.748907	0.0215611	0.831718	0.0003392	0.740023	0.000783238
P80230	Enhancer of rudimentary homolog (Fragment)	ERH	1.68673	0.0133795			1.37278	0.0197409
P81405	Saposin-B-Val	PSAP	0.771363	0.0412349
Q06A97	Secretagogin	SCGN	1.40607	0.00226213	1.40821	0.00598494	1.47884	0.00196971
Q19S50	Signal transducer and activator of transcription 3	STAT3	1.26078	0.000987344			1.35295	0.0103934
Q27IE6	MHC class I antigen (Fragment)	SLA-3	2.06388	0.0217269	2.40383	5.50348e-06	2.05262	0.00483113
Q28944	Cathepsin L1	CTSL	0.721517	5.16358e-05	0.76899	0.00182086	0.708727	0.000666893
Q29009	Glutaminase (Fragment)		0.781397	0.0117667	0.797524	0.0134392	0.716683	0.0134932
Q29026	Cell cycle exit and neuronal differentiation protein 1	CEND1	0.823889	0.0142456			0.801551	0.0141493
Q29214	60S acidic ribosomal protein P0	RPLP0	0.805208	0.000210044	0.802892	6.08218e-05
Q29361	60S ribosomal protein L35	RPL35	0.730389	0.0106136	0.712316	0.01063	0.695455	0.00902996
Q29551	Succinyl-CoA:3-ketoacid coenzyme A transferase 1, mitochondrial	OXCT1	0.743511	0.0151048	0.793871	0.00754307	0.672804	0.00142217
Q29599	2-5-oligoadenylate synthase 1	OAS1	1.51248	0.0062804	1.49796	0.000126277	1.47954	0.000929615
Q2PT65	MHC class I antigen	SLA-3	2.25974	0.0470207
Q2TJA5	Aldo-keto reductase	akr	0.752208	0.03667	0.623889	0.0156784	0.748209	0.0250693
Q2YGT9	60S ribosomal protein L6	RPL6	0.824397	0.0129658	0.815557	0.0116146	0.83161	0.0303599
Q3S3F7	Sulfotransferase	SULT2A1	0.530416	0.025198
Q4FAT7	Beta-glucuronidase	GUSB	0.699405	0.00103519	0.697167	0.00100761	0.70469	0.0014989
Q56P20	ADP-ribosylation factor 4	ARF4	1.2984	0.00981072			1.34717	0.0438527
Q5MX78	2-5 oligoadenylate synthetase 1	Oas1	2.35103	0.0446636	1.84844	0.0046523	2.25825	0.0296828
Q6J1I8	E3 ubiquitin-protein ligase RNF114	RNF114	1.33004	0.0129281
Q6RCS8	Tissue factor		1.92371	0.0259954	2.45621	0.00571936	1.79882	0.0305588
Q6RVA9	Caveolin-1	CAV1	0.724643	0.00524788
Q6UAQ8	Electron transfer flavoprotein subunit beta	ETFB	0.787172	0.00881628	0.818257	0.0129893	0.755136	0.00550543
Q71LE2	Histone H3.3	H3-3A	1.50643	0.00830181
Q8MIB3	Broad substrate specificity ATP-binding cassette transporter ABCG2	ABCG2	0.560643	0.00227586	0.583673	0.00705173	0.555712	0.00493058
Q8MIL8	Receptor protein-tyrosine kinase		0.800204	0.00652973			0.787187	0.00300206
Q8SQ34	Tumor necrosis factor receptor superfamily member 5	CD40	1.69985	0.000366271	1.88936	0.000570162	1.79023	0.00244334
Q95JG9	Carnitine palmitoyltransferase I	CPT1A	0.541575	0.00210473	0.566749	2.20359e-06	0.530339	0.000861367
Q9N119	3 beta-hydroxysteroid dehydrogenase/Delta 5-->4-isomerase	HSD3B	0.53158	0.00303082	0.54514	0.00150408	0.464776	0.000571064
R4L6V8	Nuclear autoantigen Sp-100 isoform 4	SP100	1.32076	0.00767377	1.50949	0.00662145	1.36321	0.00206571
W0G5E7	Low density lipoprotein receptor	LDLR	1.38087	0.0288834	1.44875	0.0156863
A0A068F143	Glutathione peroxidase				0.742724	0.00617319	0.730535	0.00512515
A0A0F6N3R6	MHC class I antigen				1.20365	0.0214791
A0A286ZHZ3	Translin	TSN			0.813927	0.00413428
A0A286ZIG9	Component of oligomeric golgi complex 1	COG1			0.822915	0.0203464
A0A286ZJA5	Putative RNA-binding protein 18 isoform X1	RBM18			1.25587	0.0482897	1.32297	0.0371793
A0A286ZJA6	TSC22 domain family member 1	TSC22D1			1.21799	0.00243724	1.49823	0.0388471
A0A286ZJV0	Mitoferrin-2	SLC25A28			1.46133	0.000799839	1.26265	0.0452214
A0A286ZJW3	LIM domain containing preferred translocation partner in lipoma	LPP			0.795568	0.0031179
A0A286ZKB5	Zinc finger MYM-type containing 4	ZMYM4			0.81233	0.0232793	0.731869	0.0203228
A0A286ZKC5	Heat shock protein 90 alpha family class B member 1	HSP90AB1			0.823942	0.00304224
A0A286ZLA2	Mitochondrial calcium uptake 1	MICU1			1.27847	0.000174818
A0A286ZM71	Transmembrane protein 147	TMEM147			1.33639	0.0088206
A0A286ZMH9	P4Hc domain-containing protein	OGFOD3			1.49073	0.0267349
A0A286ZMM6	Cullin 1	CUL1			0.802719	0.00882445	0.809064	0.00178643
A0A286ZN52	Proteasome subunit beta	PSMB3			0.704887	0.0015845	0.831415	0.039417
A0A286ZNW1	EMAP like 2	EML2			0.738072	1.6952e-05
A0A286ZP73	SWI/SNF related, matrix associated, actin dependent regulator of chromatin, subfamily a, member 5	SMARCA5			1.21432	0.00696644
A0A286ZP91	Zinc finger and BTB domain containing 20	ZBTB20			0.824456	0.00659474	0.812734	0.00176056
A0A286ZQ79	Adenylate kinase isoenzyme 1	AK1			0.701511	0.0259823
A0A286ZQN6	Ubiquitin carboxyl-terminal hydrolase	BAP1			1.47646	0.00834282	1.3541	0.0349992
A0A286ZQV4	Solute carrier family 23 member 2	SLC23A2			1.45483	0.013435
A0A286ZQV9	BRISC and BRCA1 A complex member 1	BABAM1			0.775377	0.00379026
A0A286ZRS3	Lipase maturation factor	LMF1			1.28341	0.000534835
A0A286ZTB8	Integrin subunit beta 1 binding protein 1	ITGB1BP1			1.32714	0.0447019
A0A286ZVC7	ERCC excision repair 2, TFIIH core complex helicase subunit	ERCC2			0.768163	0.0325378
A0A286ZVG3	Thymosin beta	LOC110257905			0.604359	0.0313367
A0A286ZX14	Spliceosome associated factor 3, U4/U6 recycling protein	SART3			0.750297	0.00129336
A0A286ZXC5	KIAA1191	KIAA1191			1.28928	0.00957484	1.23236	0.0204452
A0A286ZXF5	WD repeat domain 37	WDR37			1.26554	0.000435134	1.26284	0.000702999
A0A286ZXN6	Myocardin related transcription factor A	MRTFA			0.813636	0.00489005
A0A286ZY03	Poly [ADP-ribose] polymerase	TNKS			1.25456	0.0241543	1.30431	0.00112723
A0A286ZY28	Coiled-coil domain containing 25	CCDC25			0.825645	0.00856186
A0A286ZY67	Lysine demethylase 3A	KDM3A			1.28814	0.0164725	1.29047	0.00444736
A0A286ZYE5	MIER1 transcriptional regulator	MIER1			0.7182	0.00307153	0.7853	0.0030651
A0A286ZZT8	Coiled-coil domain containing 126	CCDC126			1.6336	0.0101824	1.51287	0.0272723
A0A286ZZX3	Metalloproteinase inhibitor 3	TIMP3			1.28642	0.00271869	1.2279	0.0183898
A0A287A058	Ankyrin repeat domain 40	ANKRD40			0.657595	0.0144712	0.746198	0.0362857
A0A287A088	Transmembrane protein 199	TMEM199			1.20177	0.00227653
A0A287A0Q2	Stromal cell derived factor 4	SDF4			1.23693	0.000347339	1.31528	0.00537857
A0A287A1J1	Exonuclease 3-5 domain containing 2	EXD2			1.30804	0.0050716	1.24582	0.0360381
A0A287A2K0	Tyrosine-protein phosphatase non-receptor type	PTPN1			1.2496	0.000414677
A0A287A328	Uncharacterized protein	RRAS2			1.2135	0.000284742
A0A287A365	G protein subunit beta 4	GNB4			1.51382	0.0043387	1.27868	0.0379484
A0A287A3Q5	Lysyl-tRNA synthetase	KARS			0.808581	0.0107474
A0A287A4H2	Purine rich element binding protein B	PURB			0.817997	0.0209162
A0A287A4R1	Actin beta like 2	ACTBL2			0.724156	0.00431191	0.724156	0.000624245
A0A287A4Y2	Guanosine monophosphate reductase 2	GMPR2			0.763316	0.000995429
A0A287A5G5	Prostaglandin reductase 1	PTGR1			0.624117	0.00446667	0.679389	0.00465251
A0A287A5X0	Glyoxylate reductase/hydroxypyruvate reductase	LOC100157017			0.775362	0.0045019	0.820766	0.0297394
A0A287A697	UDP-glucuronosyltransferase	UGT2A3			1.20526	0.0486973
A0A287A6Q1	Coiled-coil domain containing 134	CCDC134			1.24081	0.00636885
A0A287A7G4	alpha-1,2-Mannosidase	MAN1B1			1.27291	0.00218622	1.23561	0.0214506
A0A287A7R4	Uncharacterized protein	PKM			0.825745	0.0429788
A0A287A853	G protein subunit alpha 13	GNA13			1.31315	0.00126782
A0A287A8W6	Dynamin binding protein	DNMBP			1.20134	0.0115461	1.32893	0.00449646
A0A287A9I6	SAMM50 sorting and assembly machinery component	SAMM50			1.26276	0.00125742
A0A287AAE6	Ubiquitin associated protein 2	UBAP2			0.791856	0.0254491	0.78345	0.021631
A0A287AAG0	UDP-N-acetylglucosamine pyrophosphorylase 1 like 1	UAP1L1			0.833234	0.00348998
A0A287AAL6	Four and a half LIM domains 1	FHL1			0.735989	0.0016939
A0A287AB66	COP9 signalosome complex subunit 6	COPS6			0.76207	0.00221372
A0A287AC34	Talin 1	TLN1			0.819358	0.000540873
A0A287AD55	DNA helicase	MCM2			0.702212	0.000712566
A0A287ADJ6	HEXIM P-TEFb complex subunit 2	HEXIM2			0.803708	0.027788
A0A287AE63	NEDD8 ubiquitin like modifier	NEDD8			0.83078	0.0386427
A0A287AE97	GPI-anchor transamidase	PIGK			1.27578	0.000445141
A0A287AEH0	Proteasome 26S subunit, non-ATPase 7	PSMD7			0.829463	0.0300622
A0A287AEZ6	Hedgehog acyltransferase	HHAT			1.31305	0.0452857
A0A287AGS1	Store-operated calcium entry associated regulatory factor	SARAF			1.5181	0.00352081	1.38646	0.00436142
A0A287AHW3	FGFR1 oncogene partner	FGFR1OP			0.823347	0.0331657	0.81521	0.0291216
A0A287AHY2	ADP ribosylation factor interacting protein 1	ARFIP1			0.826943	0.0152997
A0A287AI32	SH3KBP1 binding protein 1	SHKBP1			1.23305	0.000322769
A0A287AJA7	Elongation of very long chain fatty acids protein 1	ELOVL1			1.84448	0.00472985
A0A287AK10	Cytoskeleton associated protein 5	CKAP5			1.33961	0.00118924
A0A287AKA2	Aminoacyl tRNA synthetase complex interacting multifunctional protein 1	AIMP1			0.7621	0.00361276
A0A287AKR8	Uncharacterized protein	LAGE3			0.522601	0.0321575
A0A287AKT1	Transmembrane protein 161A	TMEM161A			1.33101	0.00276435
A0A287AKU6	Programmed cell death 6	PDCD6			1.29172	0.00341624	1.31781	0.0179721
A0A287AL10	Ferritin	FTH1			1.38866	0.0387817
A0A287AL69	Occludin	OCLN			1.3623	0.0029383
A0A287AM78	Purine nucleoside phosphorylase	PNP			0.779844	0.0302581
A0A287AMH2	LEO1 homolog, Paf1/RNA polymerase II complex component	LEO1			0.792481	6.00344e-05
A0A287AMV2	Ubiquitin protein ligase E3B	UBE3B			1.31396	0.00581767
A0A287AMV5	Polyribonucleotide nucleotidyltransferase 1	PNPT1			1.28149	0.00407947
A0A287AN14	Solute carrier family 39 member 14	SLC39A14			1.24522	0.0113374
A0A287AN60	Myocardin related transcription factor B	MRTFB			0.751845	0.00566492	0.795047	0.0177334
A0A287AN84	Hypoxanthine phosphoribosyltransferase	PRTFDC1			0.796931	0.0101968
A0A287AND2	Ergosterol biosynthesis 28 homolog	ERG28			1.3948	0.00810119	1.29416	0.0177185
A0A287AP49	Uncharacterized protein	UBA2			0.831103	0.00378885
A0A287AP94	Phosphatidylinositol-glycan biosynthesis class W protein	PIGW			1.26243	0.00120786
A0A287APR1	60S ribosomal protein L18a	RPL18A			0.831738	0.00158485
A0A287AQ46	Uncharacterized protein	SLA2			0.81612	0.00376825
A0A287AQT2	Transmembrane protein 186	TMEM186			1.20841	0.0247573
A0A287AQV4	Cystathionine beta-synthase	CBS			0.761552	0.0016891
A0A287ASN8	Surfeit 4	SURF4			1.35896	0.0171839	1.36586	0.0144918
A0A287AST3	REST corepressor 2	RCOR2			0.696091	0.0273866	0.670273	0.0251959
A0A287ASU4	Ribosomal protein S2	RPS2			0.813014	0.000796589
A0A287AT18	Proteasome subunit alpha type	PSMA7			0.807858	0.00189663
A0A287AT82	Aspartate beta-hydroxylase	ASPH			1.28795	0.00178104
A0A287AT86	Rhomboid domain containing 1	RHBDD1			1.52362	0.0137482	1.33164	0.0405144
A0A287ATB3	Uncharacterized protein	HILPDA			0.545513	0.0306185	0.642734	0.0454342
A0A287AU92	Dehydrogenase/reductase SDR family member on chromosome X	LOC102159510			1.32101	0.00220334
A0A287AU94	Uncharacterized protein	KRTCAP2			1.47905	0.00642723
A0A287AUN4	Vesicle associated membrane protein 5	VAMP5			1.29003	0.0030405
A0A287AUT4	Uncharacterized protein	HES1			1.22708	0.0375292
A0A287AV07	Acetyl-CoA acetyltransferase 2	ACAT2			1.36821	0.00327525	1.53325	0.00135613
A0A287AV82	Upstream stimulatory factor 2 isoform 1	USF2			1.21827	0.0193611
A0A287AVJ1	Protein MAK16 homolog	MAK16			1.21126	0.000102712
A0A287AVV0	Required for meiotic nuclear division 1 homolog	RMND1			1.22214	0.000690985
A0A287AW68	Bridging integrator 1	BIN1			1.30996	0.00412738
A0A287AWA9	DDB1 and CUL4 associated factor 1	DCAF1			0.813591	0.0152849
A0A287AWH4	Uncharacterized protein	CNTRL			1.44636	0.0400022
A0A287AX25	SURP and G-patch domain containing 2	SUGP2			1.31626	9.58602e-05	1.23406	0.000245004
A0A287AXG3	Four and a half LIM domains 2	FHL2			0.77476	0.00554364
A0A287AXJ7	Inositol-3-phosphate synthase 1	ISYNA1			0.765583	0.00499935
A0A287AY88	TLC domain-containing protein	TRAM1			1.36463	0.00815469
A0A287AYU6	Pleckstrin homology domain containing S1	PLEKHS1			0.821071	0.00558525
A0A287AZG0	Rho GTPase activating protein 1	ARHGAP1			0.789321	0.00162991
A0A287AZV4	S-(hydroxymethyl)glutathione dehydrogenase	ADH5			0.793669	0.0283887
A0A287B0J1	Methyl-CpG binding domain protein 1	MBD1			1.25133	0.0146783
A0A287B0P2	Endoplasmic reticulum lectin 1	ERLEC1			1.21313	0.000222894
A0A287B1B1	SEC61 translocon gamma subunit	SEC61G			2.49991	3.37869e-05	2.7355	0.027303
A0A287B1Q8	NGFI-A binding protein 1	NAB1			1.24124	0.0132015
A0A287B245	Uncharacterized protein	LOC100737676			1.24394	0.0119179	1.26738	0.010353
A0A287B2H2	Metal response element binding transcription factor 2	MTF2			1.20801	0.00165386
A0A287B2V9	Abhydrolase domain containing 14A	ABHD14A			1.3025	0.0228193	1.26067	0.0304025
A0A287B2X0	Copine 3	CPNE3			0.819266	0.00164923
A0A287B3P0	NSE1 homolog, SMC5-SMC6 complex component	NSMCE1			1.2384	0.000174322
A0A287B4I4	Centrosomal protein 120	CEP120			1.36413	0.0152355
A0A287B4J2	Adenosylhomocysteinase	AHCY			0.728186	0.0029103
A0A287B5I7	BTB domain containing 9	BTBD9			1.20263	0.00957548
A0A287B622	Bromodomain adjacent to zinc finger domain 2A	BAZ2A			1.23277	0.0333716
A0A287B672	Regulation of nuclear pre-mRNA domain containing 1A	RPRD1A			1.34465	0.000793484	1.20773	0.0192822
A0A287B673	V-type proton ATPase catalytic subunit A	ATP6V1A			0.807456	0.00469203
A0A287B6A4	Glutamine rich 1	QRICH1			0.728537	0.000843902
A0A287B711	Transcriptional enhancer factor TEF-3	TEAD4			1.2732	0.0274725
A0A287B7D7	Fat storage-inducing transmembrane protein 2	FITM2			1.32866	0.00683126
A0A287B8M9	Peroxisomal biogenesis factor 3	PEX3			1.22922	0.00266515
A0A287B8R8	Acyl-CoA synthetase long chain family member 3	ACSL3			1.37368	0.000773475	1.29524	0.0178987
A0A287B8Y6	Protein kinase, membrane associated tyrosine/threonine 1	PKMYT1			1.26637	0.0210403
A0A287BAG8	Basic transcription factor 3 like 4	BTF3L4			0.794777	0.0363307
A0A287BBS8	Insulin degrading enzyme	IDE			0.810813	0.00736619
A0A287BDN2	Spectrin beta chain	SPTBN1			1.29918	0.000798419
A0A287BET5	Aly/REF export factor	ALYREF			1.20729	0.00798476
A0A287BF16	Nuclear factor of activated T cells 2 interacting protein	NFATC2IP			1.22393	0.0012691
A0A287BFY5	Proline rich 11	PRR11			1.24025	0.0287751
A0A287BGP5	tRNA (adenine(58)-N(1))-methyltransferase catalytic subunit TRMT61A	TRMT61A			0.773732	0.00188747
A0A287BGV4	ATPase family AAA domain containing 2B	ATAD2B			1.25066	0.00178261
A0A287BH26	BRCA2 and CDKN1A-interacting protein	BCCIP			0.831653	0.0291164
A0A287BHE7	40S ribosomal protein S14				0.714857	1.29593e-05	0.746541	0.00199418
A0A287BI65	Cell division cycle 27	CDC27			0.818588	0.0157737
A0A287BIL5	Sad1 and UNC84 domain containing 2	SUN2			1.24247	0.00108031
A0A287BIY2	B9 domain containing 1	B9D1			1.31103	0.00706351
A0A287BJL3	Rab11 family-interacting protein 2	RAB11FIP2			1.27048	0.0412335
A0A287BK74	Eukaryotic translation initiation factor 3 subunit L	EIF3L			0.784659	0.0301963
A0A287BKX8	BAI1 associated protein 2	BAIAP2			1.30541	0.00435541
A0A287BLN4	RAB3D, member RAS oncogene family	RAB3D			1.26016	0.00385587
A0A287BNF5	G protein-coupled receptor class C group 5 member A	GPRC5A			1.31817	0.00343554
A0A287BPB6	Uncharacterized protein	KIAA1143			1.21517	0.0284832
A0A287BPF3	DDRGK domain-containing protein 1	DDRGK1			1.2196	0.00580782
A0A287BQ72	Transaldolase	TALDO1			0.779096	0.00162102
A0A287BRP6	ER lipid raft associated 2	ERLIN2			1.2389	0.00159837
A0A287BRW5	BCL9 like	BCL9L			0.801712	0.0161997
A0A287BRY9	Midkine	MDK			1.49305	0.0358869
A0A287BSZ9	Dynein light intermediate chain	DYNC1LI2			0.813166	0.000448464
A0A287BTC2	DNA-(apurinic or apyrimidinic site) lyase	APEX1			1.27786	0.000294313
A0A288CG47	Proteasome 26S subunit, non-ATPase 4	PSMD4			0.760797	0.00243765
A0A288CG62	Solute carrier family 35 member A3	SLC35A3			1.27343	0.00514123
A0A3G5MYP5	MHC class I antigen (Fragment)	SLA-1			1.36469	0.0373308
A0A480C3W8	Cyclin-dependent kinases regulatory subunit 1				0.797141	0.0100613
A0A480DMK4	Nuclear receptor coactivator 2	NCOA2			0.802555	0.00273207	0.807864	0.0259099
A0A480E0X6	Protein XRP2				1.25287	0.0405064
A0A480E129	Amphoterin-induced protein 2				1.43097	0.00405215
A0A480EEU3	Ephrin type-A receptor 1				1.29201	0.000631265
A0A480F0A3	Spectrin alpha chain, non-erythrocytic 1				1.42799	0.000105943
A0A480HQB1	Alpha-actinin-1				1.76562	0.00145989	1.67276	0.00711481
A0A480HVN4	UBX domain-containing protein 1				0.757861	0.000480808
A0A480I1H0	Zinc finger X-chromosomal protein isoform 1				0.737262	0.0306228
A0A480I449	3-keto-steroid reductase				1.48836	0.00452866	1.36177	0.00427297
A0A480IFL7	Keratin, type I cytoskeletal 19				1.2602	0.00155862
A0A480IR83	Nuclear autoantigenic sperm protein isoform 2				0.692861	0.00574542
A0A480ITF4	Cytoplasmic dynein 1 heavy chain 1				0.795071	0.00334859
A0A480ITG5	Lysosome membrane protein 2				1.45515	0.000634591	1.37038	0.0124883
A0A480IXS3	Triokinase/FMN cyclase				0.830594	0.0325429
A0A480IZ87	Clustered mitochondria protein homolog isoform X3				0.787987	0.00203444
A0A480J3H0	Signal sequence receptor, alpha				1.52293	6.71581e-06	1.39236	0.0294272
A0A480J4M0	Very-long-chain enoyl-CoA reductase isoform 1				1.71603	0.00737912	1.59147	0.030588
A0A480JD84	Cell division cycle protein 20 homolog				1.22137	0.00426303	1.32652	0.0131121
A0A480JIP6	Leucine--tRNA ligase, cytoplasmic				0.78303	0.018808
A0A480JQM5	DNA helicase				0.826202	0.00176317
A0A480JR30	Protein RER1 isoform X1 (Fragment)				1.21036	0.0179611
A0A480JRT2	MON1 homolog B, secretory trafficking associated	MON1B			1.32967	0.00925308
A0A480JRT9	26S proteasome non-ATPase regulatory subunit 2				0.80024	0.000867295
A0A480JXC7	Protein PML isoform 2				1.53549	0.0208094
A0A480K0X2	Ribonucleoside-diphosphate reductase				0.815767	0.0155784
A0A480K1F4	Glutamate--cysteine ligase catalytic subunit isoform X1				0.780146	0.00266072
A0A480K1P6	Filamin-A isoform 1				0.762941	0.000339758	0.818035	0.000874374
A0A480K5T0	26S proteasome non-ATPase regulatory subunit 11 (Fragment)				0.774843	0.0381459
A0A480K5U4	Telomerase protein component 1 isoform 1				0.734453	0.00965368	0.778029	0.0262852
A0A480K8F1	Thymopoietin isoform alpha				1.25795	0.00624049
A0A480K8X6	tRNA (Guanine-N(7)-)-methyltransferase non-catalytic subunit WDR4 isoform 1 (Fragment)				0.816712	0.00256959
A0A480K9H3	Interferon regulatory factor 9				1.22945	0.0115432	1.2641	0.000842637
A0A480K9S0	1-phosphatidylinositol 4,5-bisphosphate phosphodiesterase				1.22701	5.73107e-05
A0A480KAI2	Keratin, type II cytoskeletal 8 isoform 1				1.37188	0.000297206
A0A480KF33	Protocadherin Fat 1 isoform X2				1.33983	0.0292496
A0A480KPB5	Gelsolin isoform c				1.41068	0.00942654	1.4189	0.0119278
A0A480KT22	DNA helicase				0.663696	9.41284e-05
A0A480KVW2	WD repeat-containing protein 41				1.20773	0.0153179	1.23832	0.00685206
A0A480L8C4	Ribonuclease kappa (Fragment)				1.29975	0.0321347
A0A480L9H7	Neurabin-2				1.24476	0.00530254
A0A480LCC4	Alpha-1,3/1,6-mannosyltransferase ALG2				1.26758	0.00540843
A0A480LIB4	Cerebral cavernous malformations 2 protein isoform 2 (Fragment)				1.49673	0.0252338	1.41277	0.0404468
A0A480LSC2	Histone-lysine N-methyltransferase				1.27428	0.014637	1.2157	0.0336568
A0A480LVG3	Nuclear factor of activated T-cells 5 isoform X1				1.27295	0.0280217	1.2755	0.0260487
A0A480LWT0	Ras-related protein Rab-27A isoform X1				1.21934	0.00996481
A0A480LZQ0	Proteasome activator complex subunit 4				0.740211	0.00958838
A0A480MHD0	Phospholipid-transporting ATPase				1.31849	0.00619239	1.26999	0.000893016
A0A480MT48	Protein tweety homolog				1.33691	0.00333998	1.35355	0.0286454
A0A480MVP3	Dual specificity protein kinase CLK4				1.53182	0.0060118	1.34374	0.0215088
A0A480NGB4	Interferon-induced transmembrane protein 1				1.79917	0.00099312	1.51502	0.00212779
A0A480NLC0	Kinesin-like protein				1.32571	0.037149
A0A480PJ61	Histone H2A				1.62482	0.0226565
A0A480PLY3	14-3-3 protein zeta/delta	YWHAZ			0.827056	0.00872195
A0A480PTM7	COP9 signalosome complex subunit 3 isoform 1				0.802724	0.00151612
A0A480Q1X5	Alpha-adducin				0.662411	0.0257953	0.643705	0.0121545
A0A480Q2B2	Tyrosine-protein phosphatase non-receptor type 23 isoform 1				0.825242	0.0209452
A0A480QT32	Myogenesis-regulating glycosidase isoform X1				0.75143	0.0157734
A0A480QUI1	Death domain-associated protein 6 isoform a				1.24016	0.0430321
A0A480RHY5	Formin-like protein 2 isoform X5				1.20184	0.0205295
A0A480SF81	Nucleolar transcription factor 1 isoform X2				1.20079	0.00502675
A0A480SMR6	26S proteasome non-ATPase regulatory subunit 12	PSMD12			0.790393	0.0114613
A0A480T0X9	Testin isoform 1				0.820102	0.0147531
A0A480T775	Bifunctional glutamate/proline--tRNA ligase				0.809387	0.00678991
A0A480T8V8	Leucine-rich repeat flightless-interacting protein 2 isoform X15				1.24952	0.0465864
A0A480TM94	Ladinin-1				1.35427	0.00347944
A0A480TNH7	Ribosomal RNA processing protein 36 homolog isoform 1				1.23754	0.00190427
A0A480TTF6	Interferon regulatory factor 2-binding protein-like				0.733694	0.00296418
A0A480U2R8	TIP41-like protein isoform 1				0.807695	0.00682784
A0A480U678	UPF0587 protein C1orf123 isoform 1				0.797307	0.0164717
A0A480UQ18	Integral membrane protein GPR155 isoform X1				1.47242	0.0367788
A0A480URN0	WD repeat-containing protein 74 isoform X3				1.24611	0.00209923
A0A480V0T5	DnaJ homolog subfamily C member 13 isoform 2				1.23503	0.0089745
A0A480V5L5	CTP synthase (Fragment)				1.21458	0.00245689
A0A480V7B3	Leucine-rich repeat-containing protein 59				1.22825	0.00797586
A0A480VFI8	Transformer-2 protein homolog beta isoform 1				1.28335	0.0109693
A0A480VGP0	DAZ-associated protein 1 isoform X1				1.23847	0.000495639
A0A480VU35	Nuclear transcription factor Y subunit alpha isoform X1				1.365	0.00592479
A0A480VUV6	Cationic amino acid transporter 3				1.818	0.00158389	1.63471	0.000175734
A0A480VW61	Major facilitator superfamily domain containing 10	MFSD10			1.25294	0.00149354
A0A480VWD0	Peptide deformylase				1.20795	0.00802515
A0A480WBD6	OCIA domain-containing protein 1 isoform 2				1.27193	0.0260155
A0A480WXN0	DNA mismatch repair protein Mlh1				0.812548	0.00979883
A0A480WYW1	Ubiquitin-conjugating enzyme E2 J2	UBE2J2			1.69416	0.000559938	1.46665	0.0156273
A0A480WZ12	DNA repair protein RAD50				0.783873	0.0470029
A0A480XC03	Volume-regulated anion channel subunit LRRC8A (Fragment)				1.2161	0.0126208
A0A480XEL8	Heterogeneous nuclear ribonucleoprotein U-like protein 1				0.733878	0.0127655	0.732844	0.0134464
A0A480XEN8	Solute carrier family 25 member 36 isoform a				2.00749	0.000802766	1.76297	0.0333315
A0A480XGM3	Coronin-2A isoform X1				1.24816	0.00406215
A0A480XT98	A-kinase anchor protein 1, mitochondrial isoform X1				1.27811	0.0153343
A0A480XU16	Leucine-rich repeat flightless-interacting protein 1 isoform 4				0.769083	0.025129	0.82736	0.0323464
A0A480Y427	Thioredoxin-related transmembrane protein 4				1.28272	0.0379821
A0A480YLP9	Protein sel-1 homolog 1 isoform X1 (Fragment)				1.29615	0.0016562
A0A480YSS3	26S protease regulatory subunit 8 isoform X5 (Fragment)				0.778484	0.00800631
A0A480YUL7	Tapasin-related protein isoform X1				1.5417	0.00605355	1.51478	0.00665489
A0A480YVN7	WD repeat-containing protein 3				1.21474	0.0104872
A0A480YVX8	G patch domain-containing protein 4 isoform 2				1.27161	0.00329896	1.20805	0.0083241
A0A480YZR2	Cytoskeleton-associated protein 4				1.36023	0.000444713	1.23815	0.0137875
A0A480Z4Y2	Tripeptidyl-peptidase 2 isoform 1				0.794717	0.00109152
A0A480Z524	Ribonuclease P protein subunit p29				0.732733	0.000993393
A0A480ZDX8	Protein jagunal homolog 1				1.35339	0.00804137
A0A481APG3	U2 snRNP auxiliary factor large subunit	U2AF2			1.32725	0.00780047
A0A481AQ46	Alpha-aminoadipic semialdehyde dehydrogenase				0.820119	0.00156206	0.787366	0.00181226
A0A481AXB8	Germ cell-less protein-like 1				1.25643	0.0214142
A0A481BNP0	NPC intracellular cholesterol transporter 1				1.37362	0.000781073	1.327	0.0101998
A0A481BSH3	Protein enabled homolog isoform a				0.799901	0.0239832	0.823871	0.0280751
A0A481C9Z2	Scavenger receptor class B member 1 isoform 1				1.46698	0.00715086
A0A481CA46	Exosome complex component RRP42				0.795355	0.0252819	0.807762	0.0246288
A0A481CLJ7	1,2-dihydroxy-3-keto-5-methylthiopentene dioxygenase (Fragment)				0.794173	0.0167538
A0A481CN06	Rho GTPase-activating protein 39 isoform X1				1.35631	0.0209037	1.3627	0.0220184
A0A481CXF3	Aminopeptidase like 1	NPEPL1			0.769082	0.00109868
A0A481CXW3	Chromodomain-helicase-DNA-binding protein 8	CHD8			1.20914	0.00620798
A0A481D2A9	Z-DNA-binding protein 1 isoform X2				1.33119	0.0261044
A0A481D866	DNA replication licensing factor MCM7	MCM7			0.766458	0.00386193
A0A481DB59	Thiopurine S-methyltransferase				0.769604	0.0117949
A0A481DBT9	U3 small nucleolar RNA-associated protein 15 homolog				1.25467	0.00262721
A0A481DMC0	T-complex protein 1 subunit theta				0.783333	0.00376556
A0A4X1SDZ2	Brix domain-containing protein	IMP4			1.20581	0.0370046
A0A4X1SE97	Mitochondrial import inner membrane translocase subunit TIM17	TIMM17A			1.3152	0.00866167	1.22023	0.0154714
A0A4X1SEN5	Nuclear factor interleukin-3-regulated protein	NFIL3			1.21951	0.0315815
A0A4X1SER7	Steroid receptor RNA activator 1	SRA1			0.780945	0.000744108	0.781473	0.000353384
A0A4X1SET8	Uncharacterized protein	LCP1			0.745921	0.00121132	0.784207	0.0115792
A0A4X1SEW9	Alpha-1,4 glucan phosphorylase				0.70533	0.00400293
A0A4X1SEX9	Sodium/hydrogen exchanger	SLC9A6			0.8179	0.0363238	0.766387	0.0172344
A0A4X1SF41	WD_REPEATS_REGION domain-containing protein	RRP9			1.20306	0.0232422
A0A4X1SFF4	Uncharacterized protein				1.42325	0.0251086
A0A4X1SFQ6	Uncharacterized protein	DPAGT1			1.41874	0.0110912
A0A4X1SG05	Uncharacterized protein	RAD54L2			1.31507	0.00286144
A0A4X1SG07	Thyroglobulin type-1 domain-containing protein	EPCAM			1.35225	6.10593e-05
A0A4X1SG51	Uncharacterized protein	RAB24			1.21542	0.0239186
A0A4X1SGD0	N-myc and STAT interactor	NMI			1.20316	0.0037997
A0A4X1SH60	Solute carrier organic anion transporter family member				1.45323	0.0461077
A0A4X1SHX9	Non-structural maintenance of chromosomes element 4	NSMCE4A			1.25905	0.0194421	1.20303	0.0264187
A0A4X1SIS2	Zinc finger MIZ-type containing 1	ZMIZ1			1.22899	0.0332892	1.21066	0.019957
A0A4X1SJ01	SGNH_hydro domain-containing protein	PAFAH1B3			0.821355	0.00814996
A0A4X1SJ58	Uncharacterized protein	TSR2			0.700253	0.0234388
A0A4X1SJ96	Histone domain-containing protein				1.28521	0.000892863
A0A4X1SK81	Uncharacterized protein	NSFL1C			0.766057	0.0018814
A0A4X1SKH3	UBR-type domain-containing protein	UBR7			0.770192	0.0347737
A0A4X1SLR1	Leukotriene A(4) hydrolase	LTA4H			0.770873	0.00629831
A0A4X1SMK5	Transcriptional adapter	TADA2B			1.25196	0.0312827
A0A4X1SMS8	Proteasome activator complex subunit 1	PSME1			1.20995	0.0251553	1.40577	0.021611
A0A4X1SNA3	Uncharacterized protein	LOC100622780			1.31096	1.47415e-05
A0A4X1SNC2	ATP-dependent RNA helicase DHX29	DHX29			0.812899	0.00158502
A0A4X1SNE3	Protein kinase domain-containing protein	MAP2K6			0.833111	0.0261539	0.804759	0.0103045
A0A4X1SP79	Elp3 domain-containing protein	MOCS1			0.828815	0.00444479	0.809161	0.0391864
A0A4X1SPA3	PfkB domain-containing protein	ADK			0.75018	0.00228992
A0A4X1SPF4	Proteasome activator complex subunit 2	PSME2			1.24121	0.0163716	1.42387	0.0223768
A0A4X1SPS1	NAD(P)-bd_dom domain-containing protein	BLVRB			0.832197	0.029072
A0A4X1SQB0	5-nucleotidase	NT5C3A			1.31924	0.000227217	1.25274	0.0221349
A0A4X1SQZ0	Protoheme IX farnesyltransferase, mitochondrial	COX10			1.21379	0.00149696
A0A4X1SRH2	Uncharacterized protein	HM13			1.38416	0.000352964	1.26141	0.0479273
A0A4X1SRH7	Lactoylglutathione lyase	GLO1			0.785533	0.00701189
A0A4X1SRK5	Uncharacterized protein	NSA2			1.23946	0.00598356
A0A4X1SRU3	AAA domain-containing protein	PSMC4			0.800062	0.0452623
A0A4X1ST13	Protein kinase C	PRKCA			0.75614	0.000834917
A0A4X1ST55	Alanyl-tRNA synthetase	AARS			0.767683	0.00129382
A0A4X1STD9	Uncharacterized protein	TPX2			1.30357	0.0109596
A0A4X1STI0	Abnormal spindle microtubule assembly	ASPM			1.58708	0.0463549	1.39173	0.0217918
A0A4X1STY9	P53 and DNA damage regulated 1	PDRG1			1.23488	0.00806312	1.32753	0.0123063
A0A4X1SUB5	Uncharacterized protein	CD58			1.376	0.00333699
A0A4X1SUQ7	Septin-type G domain-containing protein	SEPTIN11			1.26989	0.0250515
A0A4X1SUV4	Uncharacterized protein	PNN			1.20182	0.00271194
A0A4X1SVI8	Transmembrane protein 231	TMEM231			1.37212	0.00454375
A0A4X1SW79	Peptidase S1 domain-containing protein				2.01178	0.00199848	2.39024	0.000512841
A0A4X1SXB9	Peptidylprolyl isomerase	FKBP5			0.679472	0.000227679
A0A4X1SXC1	Mitochondrial inner membrane protease subunit	IMMP1L			1.26156	0.0404664
A0A4X1SXT8	Chromo domain-containing protein	CDYL2			1.87259	0.0288318
A0A4X1SY78	AAA domain-containing protein	CHTF18			0.797447	0.0166788
A0A4X1T0K7	Uncharacterized protein	ARL1			1.31177	0.015007	1.31659	0.0491041
A0A4X1T0T4	Ribosomal protein L37				0.640112	0.0424747	0.678628	0.0483629
A0A4X1T1B5	Uncharacterized protein				1.21338	0.00586613	1.22239	0.000369371
A0A4X1T1N2	Uncharacterized protein	ACTN4			1.49603	0.020724	1.37316	0.00976533
A0A4X1T247	Uncharacterized protein	GBGT1			1.34377	0.0268415
A0A4X1T271	Uncharacterized protein	IGF2BP3			0.81966	0.00386265
A0A4X1T350	RFXA_RFXANK_bdg domain-containing protein	RFXAP			1.30693	0.00572129
A0A4X1T354	ADF-H domain-containing protein	COTL1			0.768508	0.00738749	0.794307	0.0106284
A0A4X1T487	Uncharacterized protein	DDX52			1.21652	0.000557999	1.20573	0.000354318
A0A4X1T4E4	Uncharacterized protein	PIGU			1.38006	9.55279e-06	1.21066	0.00729282
A0A4X1T4J1	DDB1 and CUL4 associated factor 7	DCAF7			1.22855	0.00601517	1.3614	0.00685516
A0A4X1T5D8	PIP49_C domain-containing protein	DIPK2A			1.23173	0.0183732
A0A4X1T5Q3	Histone-lysine N-methyltransferase	SETD2			0.793918	0.0362523	0.757764	0.015495
A0A4X1T622	Uncharacterized protein	FYB1			1.2184	0.0057202
A0A4X1T659	Uncharacterized protein	BAK1			1.41906	0.0119953	1.24461	0.012944
A0A4X1T6D6	Ribosomal_L16 domain-containing protein				0.827774	0.000254403
A0A4X1T6F4	PRA1 family protein	PRAF2			1.43534	0.00687576	1.42615	0.00177158
A0A4X1T6K1	Uncharacterized protein	SPTY2D1			1.24089	0.0193232	1.21412	0.0162408
A0A4X1T6Q5	Serine and arginine rich splicing factor 9				1.20918	0.00673889
A0A4X1T6X9	Nudix hydrolase domain-containing protein	NUDT3			0.801304	0.0298967	0.83089	0.0324908
A0A4X1T7F1	Uncharacterized protein	TTF1			1.20039	0.0138873
A0A4X1T7L6	Uncharacterized protein	CALML4			1.22989	0.0134714
A0A4X1T7N5	Uncharacterized protein	BAZ1A			1.20887	0.0291027
A0A4X1T7V0	Uncharacterized protein	PXN			0.734302	0.00291992
A0A4X1T881	UEV domain-containing protein	UEVLD			0.828673	0.0307445
A0A4X1T8K8	Sorting nexin	SNX6			0.820777	0.00222038
A0A4X1T8R9	PCI domain-containing protein	PSMD8			0.795152	0.0114607
A0A4X1T956	MARVEL domain-containing protein	MAL2			1.42272	0.00219671	1.20099	0.0184966
A0A4X1T9P0	cAMP-regulated phosphoprotein 19	ARPP19			0.810098	0.0123165
A0A4X1TA48	Non-specific serine/threonine protein kinase	CDC42BPA			0.765785	0.00108379	0.829529	0.00276919
A0A4X1TAH2	Serum amyloid A protein				1.24177	0.0451535
A0A4X1TAH5	Uncharacterized protein	RAP1A			1.20359	0.000359132
A0A4X1TBF3	Ig-like domain-containing protein	CD86			1.2883	0.0282798
A0A4X1TBG3	Uncharacterized protein	RHOD			1.22214	0.0219487
A0A4X1TBY4	6-pyruvoyl tetrahydrobiopterin synthase	PTS			0.780444	0.0172563
A0A4X1TCI8	C2H2-type domain-containing protein	PHF20			1.27095	0.00684607
A0A4X1TCK4	Uncharacterized protein	ZFAND1			0.790792	0.046111	0.7852	0.0381955
A0A4X1TDL2	Uncharacterized protein	GOSR2			1.23315	0.0239747
A0A4X1TE58	Palmitoyltransferase	ZDHHC3			1.42152	0.00136529	1.25589	0.0170413
A0A4X1TET5	NUS1 dehydrodolichyl diphosphate synthase subunit	NUS1			1.27891	0.000207265
A0A4X1TFA6	EPS8 like 3	EPS8L3			1.35604	0.00596743	1.32618	0.0110599
A0A4X1TG17	Uncharacterized protein	LOC110257335			1.39606	0.000957809	1.41687	0.00164134
A0A4X1TGG9	AA_TRNA_LIGASE_II domain-containing protein	TARS			0.676688	0.0386972
A0A4X1TH54	Poly [ADP-ribose] polymerase	PARP16			1.33879	0.048603	1.43744	0.0184049
A0A4X1THV4	26S proteasome non-ATPase regulatory subunit 1	PSMD1			0.729985	0.000404529
A0A4X1TI73	Hexosyltransferase	B3GNT7			1.23263	0.00833668	1.21559	0.0234106
A0A4X1TIB2	BZIP domain-containing protein	MAFK			1.2349	0.0251979
A0A4X1TID0	Uncharacterized protein	INPP1			0.685958	0.00499232	0.753476	0.0119471
A0A4X1TJA8	VKc domain-containing protein	VKORC1			1.29491	0.0113517
A0A4X1TKB3	Uncharacterized protein	CENPF			1.21804	0.00629636
A0A4X1TLF7	Ribokinase	RBKS			0.831075	0.027395
A0A4X1TLI1	Uncharacterized protein	BABAM2			0.797705	0.0474658
A0A4X1TLM6	Dolichyl-diphosphooligosaccharide--protein glycosyltransferase subunit 2	RPN2			1.2685	0.0256698
A0A4X1TLM8	Fatty acyl-CoA reductase	FAR1			1.3818	1.69994e-05	1.32763	0.00815223
A0A4X1TLR0	Uncharacterized protein	RBM19			1.24445	0.000586521
A0A4X1TLS3	Denticleless E3 ubiquitin protein ligase homolog	DTL			1.29759	0.0351631	1.27651	0.0334693
A0A4X1TLY9	RGS domain-containing protein	RGS19			1.50484	0.00247464
A0A4X1TM25	Uncharacterized protein	LPCAT1			1.25184	0.0104825
A0A4X1TMM9	Uncharacterized protein	VCAM1			1.21465	0.000133686
A0A4X1TMV3	Uncharacterized protein	WRB			1.31242	0.0267566	1.2811	0.0271287
A0A4X1TN45	Mediator of RNA polymerase II transcription subunit 10	MED10			1.22862	0.0380715
A0A4X1TNC5	Uncharacterized protein				1.5732	0.000127508	1.38677	0.00797096
A0A4X1TNR9	Uncharacterized protein	WDR75			1.28095	0.00330066
A0A4X1TP90	Vitronectin	VTN			1.35839	0.00333685
A0A4X1TPV2	VASt domain-containing protein	GRAMD1A			1.23568	0.0177342
A0A4X1TQD7	Uncharacterized protein	IARS			0.743982	0.0047875
A0A4X1TQI8	Programmed cell death 11	PDCD11			1.44645	0.0188622
A0A4X1TQZ5	Ubiquitin-like domain-containing protein	TMUB2			1.33417	0.00964564	1.27665	0.0191991
A0A4X1TR88	DNA topoisomerase I	TOP1			1.21256	0.00945747
A0A4X1TRE3	Uncharacterized protein	TMEM123			1.30718	0.00240926
A0A4X1TRI7	60S ribosomal protein L14	RPL14			0.827491	0.00102874
A0A4X1TS01	Uncharacterized protein	SPTAN1			1.45324	8.88917e-05
A0A4X1TS57	Uncharacterized protein	SLC30A7			1.21595	0.0143072	1.22516	0.0105482
A0A4X1TSF9	Uncharacterized protein	CINP			1.24677	0.00172134	1.22786	0.0042047
A0A4X1TTD0	TNF receptor-associated factor	TRAF3			1.25101	0.0274772
A0A4X1TTK8	Phosphodiesterase	PDE1A			0.795827	0.00323804
A0A4X1TTY2	Solute carrier family 35 member F6	SLC35F6			1.31939	0.00368237	1.26083	0.01098
A0A4X1TU40	Amidophosphoribosyltransferase	PPAT			0.737544	0.00100584	0.770308	0.0199831
A0A4X1TU88	Uncharacterized protein	SPTAN1			1.36046	0.0151331
A0A4X1TUI5	Actin related protein 1A	ACTR1A			0.79559	0.00940108
A0A4X1TV27	Dehydrogenase/reductase 13	DHRS13			1.28788	0.00475145	1.21898	0.0118212
A0A4X1TVC5	Nucleoplasmin domain-containing protein	NPM3			0.814204	0.017046
A0A4X1TVI4	Uncharacterized protein	CBX3			1.63194	0.000278517	1.39606	0.0208532
A0A4X1TVP3	BTB domain-containing protein	IVNS1ABP			1.20037	0.0155831
A0A4X1TW94	PH domain-containing protein	SWAP70			0.812594	0.0119242
A0A4X1TW98	Ro60, Y RNA binding protein	RO60			0.737843	0.00176356
A0A4X1TWN8	Transferrin receptor protein 1	TFRC			1.23396	0.00186485
A0A4X1TX07	Uncharacterized protein				1.35205	0.0188332
A0A4X1TXE2	WD_REPEATS_REGION domain-containing protein	WDR36			1.23794	0.000108874
A0A4X1TXF7	Uncharacterized protein	AIMP2			0.777607	0.000886325
A0A4X1TXK4	CTP_transf_like domain-containing protein	NMNAT3			0.652598	0.0490697
A0A4X1TXY0	Uncharacterized protein	CNEP1R1			1.39938	0.00274771	1.36501	0.00129254
A0A4X1TXZ3	Tropomyosin alpha-1 chain	TPM1			0.742181	0.0073582
A0A4X1TYS8	FIST_C domain-containing protein	FBXO22			1.21416	0.0116502	1.27868	0.00796458
A0A4X1TZH0	Enhancer of rudimentary homolog	ERH			1.22673	0.00902604
A0A4X1U071	Uncharacterized protein	POP1			0.801987	0.0168061
A0A4X1U0N2	Aldo_ket_red domain-containing protein	GCLM			0.743292	0.00769822
A0A4X1U1H8	CDP-diacylglycerol--inositol 3-phosphatidyltransferase	CDIPT			1.30699	0.027798
A0A4X1U205	Uncharacterized protein	TOR1AIP2			1.21481	0.0236449
A0A4X1U2C1	GOLD domain-containing protein	TMED5			1.208	0.00142466
A0A4X1U2E7	GCFC domain-containing protein	PAXBP1			1.21349	0.0320562
A0A4X1U2G4	Uncharacterized protein	SRP19			1.36455	0.000423735	1.28282	0.00237363
A0A4X1U2T5	O-acyltransferase	SOAT1			1.23115	0.0344685
A0A4X1U2V3	Uncharacterized protein	ACAP2			0.79692	0.00490431
A0A4X1U339	PlsC domain-containing protein	GPAT4			1.27348	0.000312008
A0A4X1U350	Fructose-bisphosphate aldolase	ALDOA			0.788038	0.00257794
A0A4X1U3N9	Ribosomal_L18_c domain-containing protein				0.804558	0.0237072	0.818918	0.0281916
A0A4X1U4W2	Nucleoporin 210	NUP210			1.26336	0.00581155
A0A4X1U508	AAA_23 domain-containing protein	SMC6			1.2697	0.000738841
A0A4X1U510	Fibronectin type-III domain-containing protein	PHYHIPL			0.725914	0.000622133
A0A4X1U624	CP-type G domain-containing protein				1.32779	0.00151275	1.20025	0.00745986
A0A4X1U669	Uncharacterized protein	TOR1AIP1			1.35946	3.18713e-05	1.25476	0.0348741
A0A4X1U6B3	AP complex subunit sigma	AP1S3			1.36914	0.0103786
A0A4X1U6K0	Uncharacterized protein	ENTPD7			1.3763	0.0358447
A0A4X1U6T4	URB1 ribosome biogenesis homolog	URB1			1.52404	0.0357027
A0A4X1U6X7	U3 small nucleolar ribonucleoprotein protein MPP10	MPHOSPH10			1.31579	0.00763151
A0A4X1U6X9	Uncharacterized protein				1.44018	0.000269444
A0A4X1U755	ANK_REP_REGION domain-containing protein	ANKRD13C			1.34463	0.0173917	1.31618	0.0369344
A0A4X1U7Q5	Tetraspanin				1.48243	0.00933597
A0A4X1U8K9	Uncharacterized protein	REX1BD			1.25186	0.0334988
A0A4X1U8P1	PPM-type phosphatase domain-containing protein	PDP1			1.33388	0.00219708
A0A4X1U8Q8	PCI domain-containing protein	GPS1			0.803986	0.000888491
A0A4X1UA01	Uncharacterized protein	OVCA2			0.81598	0.00601943	0.825535	0.0107949
A0A4X1UA31	Uncharacterized protein	BICD2			0.830845	0.0145598
A0A4X1UAK6	Plasminogen activator	PLAT			1.39053	0.000205286	1.52556	0.000250631
A0A4X1UBF5	DNA polymerase	POLB			1.21396	0.0238638	1.23535	0.0390984
A0A4X1UBJ5	Sorcin	SRI			0.801067	0.0114652
A0A4X1UC30	Ubiquitin-protein ligase E3A	UBE3A			0.82701	0.01486
A0A4X1UC52	CKLF like MARVEL transmembrane domain containing 6	CMTM6			1.48515	0.0116721	1.39168	0.0145295
A0A4X1UCV5	KOW domain-containing protein	RPL26L1			0.746726	0.0278404	0.776036	0.0290949
A0A4X1UD18	Uncharacterized protein	CLIP1			0.814904	0.0021567
A0A4X1UDZ4	TGF-beta receptor type-2	TGFBR2			1.26978	0.0188246	1.21501	0.0322223
A0A4X1UE11	Uncharacterized protein	NINJ1			1.90317	0.000439675	1.85223	0.00281601
A0A4X1UEJ1	Fermitin family member 1	FERMT1			0.821732	0.00372037
A0A4X1UEP9	Uncharacterized protein	RETREG2			1.26081	0.00440876	1.2581	0.00795348
A0A4X1UEU1	NUC153 domain-containing protein	NOL10			1.22195	0.00565718
A0A4X1UFI2	Uncharacterized protein	CFAP69			1.56992	0.00634639	1.48258	0.0269635
A0A4X1UG67	Uncharacterized protein	STEAP2			1.20327	0.029881
A0A4X1UG93	Uncharacterized protein				1.276	0.0147046
A0A4X1UGA0	Uncharacterized protein	BANF1			1.23254	0.0190561
A0A4X1UGG3	ArfGAP with SH3 domain, ankyrin repeat and PH domain 2	ASAP2			0.817482	0.00696759
A0A4X1UGZ2	Uncharacterized protein	BLVRA			0.831871	0.0466982
A0A4X1UH51	Uncharacterized protein	RALA			1.23074	2.53392e-05
A0A4X1UHC3	Hexosyltransferase	CHSY1			1.27339	0.00060695	1.21277	0.00550631
A0A4X1UHE0	Transmembrane protein 222	TMEM222			1.29283	0.0163049
A0A4X1UHM6	Uncharacterized protein	IFT22			0.829666	0.0101514
A0A4X1UHR2	Ectonucleotide pyrophosphatase/phosphodiesterase 7	ENPP7			2.15053	0.00577828
A0A4X1UI01	IRF-2BP1_2 domain-containing protein	IRF2BP2			0.723674	0.000926404
A0A4X1UI47	ZnF_CDGSH domain-containing protein	CISD2			1.41286	0.0021017	1.30392	0.0305033
A0A4X1UIW4	MARVEL domain-containing protein	MARVELD2			1.22284	0.00690306
A0A4X1UJ44	Protein kinase domain-containing protein	HASPIN			1.32833	0.0406464
A0A4X1UJT9	PWWP domain-containing protein	HDGFL3			1.20221	0.0126399
A0A4X1UJY3	Galectin	LGALS8			1.34587	0.047349
A0A4X1UK07	Uncharacterized protein	CBX1			1.33654	0.0181829
A0A4X1UKL3	Uncharacterized protein	PROS1			1.20764	0.00354633
A0A4X1ULN2	UBIQUITIN_CONJUGAT_2 domain-containing protein	UBE2V1			0.784409	0.0150261	0.825964	0.0269748
A0A4X1ULT2	Uncharacterized protein	IER3IP1			1.48647	0.00168561
A0A4X1UM00	PDZ domain-containing protein	ERBIN			1.20256	0.00433432
A0A4X1UMD2	Uncharacterized protein	BDH2			0.787801	0.00226741	0.832054	0.0184481
A0A4X1UNN8	Uncharacterized protein	RAMAC			0.65397	0.00117517	0.773701	0.0227977
A0A4X1UQ46	Uncharacterized protein	PGAM5			1.45615	0.0182927
A0A4X1UQ54	Chromosome 1 open reading frame 116	C1orf116			0.792432	0.0207912	0.740625	0.0200814
A0A4X1UQV4	Uncharacterized protein	ABCC5			1.46239	0.0479321
A0A4X1URI3	Uncharacterized protein	TASP1			0.829164	0.0244305
A0A4X1URL0	Uncharacterized protein	THBS1			1.28665	4.67761e-05
A0A4X1USF1	Uncharacterized protein	TRAPPC13			0.719867	0.0169858
A0A4X1UT20	Uncharacterized protein	FUBP1			1.3213	0.00907676	1.28951	0.00753012
A0A4X1UTY3	PNPLA domain-containing protein	PNPLA8			1.25694	0.000192646
A0A4X1UUJ9	ER membrane protein complex subunit 3	EMC3			1.25743	0.0262135
A0A4X1UVJ4	Uncharacterized protein	PAPSS1			0.754733	0.00537401
A0A4X1UVT8	Elongation of very long chain fatty acids protein 6	ELOVL6			1.41973	0.0203511
A0A4X1UW46	COP9 signalosome subunit 5				0.808565	0.0303305
A0A4X1UWE1	Oligosaccharyltransferase complex subunit	OSTC			1.59399	0.0112892	1.4068	0.0113439
A0A4X1UWG3	Uncharacterized protein	BTAF1			1.24649	0.00471045	1.22754	0.000147094
A0A4X1UWJ9	Uncharacterized protein	ZCCHC10			0.774128	0.00434097
A0A4X1UXA9	Ras-related protein Rap-2a	RAP2A			1.29402	0.0338745
A0A4X1UZA6	Uncharacterized protein	PRMT5			1.48966	0.00432946	1.28011	0.0273005
A0A4X1V023	RING-CH-type domain-containing protein	2020-03-05			1.21224	0.012683
A0A4X1V0B9	Uncharacterized protein	CREB1			1.21318	0.00601066
A0A4X1V0D5	Folate_rec domain-containing protein				1.24317	0.00494643
A0A4X1V0Z9	Uncharacterized protein	SUPT3H			1.25694	0.00446016
A0A4X1V178	Uncharacterized protein				1.20919	0.0362786
A0A4X1V1B8	Malic enzyme	ME1			0.750316	0.0349653
A0A4X1V1W5	Uncharacterized protein	ELP5			1.2272	0.0408628	1.23986	0.0169252
A0A4X1V1Y8	Uncharacterized protein	HUWE1			0.733836	3.89382e-05
A0A4X1V2Q4	Transmembrane 7 superfamily member 2	TM7SF2			1.62699	0.010538	1.57461	0.016833
A0A4X1V2V7	Delta-aminolevulinic acid dehydratase				0.786978	0.0404091
A0A4X1V376	Uncharacterized protein	CRNKL1			1.2604	0.000605132	1.24343	0.00141745
A0A4X1V3D9	Uncharacterized protein	DDT			0.810651	0.0340815
A0A4X1V3H1	TRUD domain-containing protein	PUS7			0.794758	0.0080533
A0A4X1V3M4	CEP44 domain-containing protein	CEP44			1.30799	0.0146983	1.20253	0.0330385
A0A4X1V4D0	Uncharacterized protein	DCAF6			0.70778	0.00651577
A0A4X1V4G4	Uncharacterized protein	ARHGDIB			0.596213	0.00546756	0.675495	0.00605186
A0A4X1V4K2	Uncharacterized protein	ENPP4			1.27336	0.0107204	1.20512	0.0266371
A0A4X1V4N3	Laminin subunit alpha 4	LAMA4			1.27442	0.00627033	1.22131	0.00988655
A0A4X1V4S5	Sodium/glucose cotransporter 1	SLC5A1			1.26485	0.0127035
A0A4X1V5C1	Uncharacterized protein	PPP4R2			0.776161	0.0222404
A0A4X1V5H0	Alpha-1,4 glucan phosphorylase	PYGB			0.764787	0.00534989
A0A4X1V5I4	Uncharacterized protein	SMIM10L1			1.31026	0.00795596
A0A4X1V668	Lysine demethylase 5B	KDM5B			1.34055	0.0102796
A0A4X1V695	WD_REPEATS_REGION domain-containing protein	WRAP53			0.821181	0.029054
A0A4X1V6L0	Tyrosine-protein kinase	FRK			1.3033	0.00727959
A0A4X1V792	Uncharacterized protein	PACRGL			1.25183	0.0171282	1.26323	0.0299541
A0A4X1V8I6	CST telomere replication complex component 1	CTC1			1.20113	0.00968757
A0A4X1V904	V-SNARE coiled-coil homology domain-containing protein	VAMP2			1.58298	0.000498107
A0A4X1V914	RRM domain-containing protein	CSTF2T			1.31702	0.00643769
A0A4X1V930	Uncharacterized protein	LOC102162486			1.22184	0.0294604
A0A4X1V9I7	Neutral cholesterol ester hydrolase 1				1.29839	0.00122198	1.28904	0.00786525
A0A4X1V9J4	Small ubiquitin-related modifier	SUMO1			0.737212	0.0416216
A0A4X1VA58	Uncharacterized protein	CKMT1A			0.81035	0.0128729	0.672837	0.00339085
A0A4X1VAI4	L-lactate dehydrogenase	LDHB			0.826258	0.0313316
A0A4X1VAU4	E2_bind domain-containing protein	UBA3			0.759527	0.0128731
A0A4X1VBR1	Myotubularin related protein 3	MTMR3			1.24418	0.0428435
A0A4X1VC63	WD_REPEATS_REGION domain-containing protein	DYNC1I2			0.745902	0.0127363	0.806281	0.0322714
A0A4X1VCK0	SEC63 homolog, protein translocation regulator	SEC63			1.23992	0.00388091
A0A4X1VCL1	AAA domain-containing protein	PSMC2			0.819032	0.00515728
A0A4X1VCW7	Uncharacterized protein	TMEM38B			1.34732	0.00124257
A0A4X1VD51	G protein-activated inward rectifier potassium channel 4	KCNJ5			1.2992	0.0158	1.26075	0.0369949
A0A4X1VDC5	Thioredoxin domain-containing protein				0.690049	0.0217228	0.733955	0.0288203
A0A4X1VDM0	Uncharacterized protein	HSPA4L			0.819105	0.00158231
A0A4X1VEC2	Uncharacterized protein	NCOA4			1.32027	0.000493028
A0A4X1VEQ1	Uncharacterized protein	SNX14			1.21944	0.00198146
A0A4X1VEX0	MAGE domain-containing protein	MAGEB3			1.44766	0.0204783	1.3576	0.0299246
A0A4X1VFQ4	FAST kinase domains 1	FASTKD1			1.23466	0.0369339
A0A4X1VFW3	Protein phosphatase, Mg2+/Mn2+ dependent 1L	PPM1L			1.25567	0.00684105
A0A4X1VFZ4	J domain-containing protein	DNAJC15			1.21062	0.0395111
A0A4X1VG40	Histone-lysine N-methyltransferase	SETD7			0.767968	0.0488937
A0A4X1VHC5	Uncharacterized protein	ST3GAL4			1.37168	0.0117637
A0A4X1VHS3	Uncharacterized protein	ABCE1			0.824051	0.0007747
A0A4X1VID5	Uncharacterized protein	KRAS			1.20412	0.00458329
A0A4X1VIN9	Anaphase-promoting complex subunit 10				1.22971	0.0346271
A0A4X1VJI6	Mitochondrial import inner membrane translocase subunit TIM17	TIMM17B			1.2125	0.011618
A0A4X1VJJ9	Uncharacterized protein	RAB3D			1.28087	0.0104099
A0A4X1VJM0	Uncharacterized protein	SLC35A2			1.34081	0.00408575	1.21729	0.00414814
A0A4X1VJQ4	Uncharacterized protein	MBOAT7			1.3019	0.00323974
A0A4X1VK31	Uncharacterized protein	TRIM24			0.742978	0.0438061
A0A4X1VKM6	Uncharacterized protein	MTFR2			1.3598	0.0253993
A0A4X1VLC0	Fatty acid desaturase 2				1.42084	0.000154892	1.29178	0.0170977
A0A4X1VNA1	MPN domain-containing protein	PSMD14			0.756046	0.00309096
A0A4X1VP52	BTB domain-containing protein	KCTD5			1.47066	0.00643204	1.35743	0.00971939
A0A4X1VPM8	Uncharacterized protein	RGP1			1.20334	0.0455736
A0A4X1VPY1	FACT complex subunit SSRP1	SSRP1			1.41659	6.55729e-05	1.25939	0.02222
A0A4X1VQE1	ANK_REP_REGION domain-containing protein	MTPN			0.777218	0.00496216
A0A4X1VQX6	GMP reductase	GMPR			1.3489	0.0240457	1.61626	0.0333713
A0A4X1VRG0	TNF_2 domain-containing protein				1.32976	0.0104224	1.22442	0.0213179
A0A4X1VRH7	APC1_C domain-containing protein	ANAPC1			0.833207	0.0138578
A0A4X1VRK5	RanBD1 domain-containing protein	RANBP3			0.757376	0.000287182
A0A4X1VRR3	AAA domain-containing protein	KATNA1			1.42509	0.0143647	1.34389	0.0343471
A0A4X1VS02	Uncharacterized protein	SAFB			1.25852	0.0297239
A0A4X1VS74	Uncharacterized protein	HMOX2			1.20929	0.00203512
A0A4X1VSJ1	TATA-box binding protein	TBP			1.70909	0.000238086	1.51533	0.0221902
A0A4X1VTD9	Phosphoglycerate mutase	BPGM			0.712162	0.000740984
A0A4X1VTI1	TNF receptor superfamily member 12A	TNFRSF12A			1.59324	0.00501444	1.44702	0.0130447
A0A4X1VTI3	Uncharacterized protein	IGSF8			1.36164	0.0462415	1.30888	0.0165873
A0A4X1VTN5	mRNA cap guanine-N7 methyltransferase	RNMT			0.823966	0.0135987
A0A4X1VUD0	Strawberry notch homolog 2	SBNO2			1.26049	0.0248394	1.46655	0.00591793
A0A4X1VV08	Dolichol-phosphate mannosyltransferase subunit 3	DPM3			1.30811	0.0244549	1.21175	0.0414313
A0A4X1VVA7	Uncharacterized protein	DNM1L			0.773457	0.00417233
A0A4X1VVC8	Uncharacterized protein	DNM1L			0.523054	0.000212845	0.612255	0.00823757
A0A4X1VVG1	C-type lectin domain containing 11A	CLEC11A			0.801666	0.0348036
A0A4X1VVT6	Protein YIPF	YIPF6			1.28191	0.0476929
A0A4X1VVX7	Adenylyl cyclase-associated protein	CAP1			0.734757	6.76549e-05
A0A4X1VWP5	Signal peptidase complex subunit 3	SPCS3			1.38033	0.00758961	1.27	0.0170972
A0A4X1VX08	Uncharacterized protein	NECTIN2			1.21802	0.00264421
A0A4X1VXK5	Uncharacterized protein	SLC25A22			1.29748	0.000202657
A0A4X1VZE2	Proteasome subunit beta	PSMB2			0.763723	0.0135659
A0A4X1VZH6	Metaxin-1	MTX1			1.20319	0.0136021
A0A4X1VZI2	PCI domain-containing protein	PSMD13			0.805664	0.00698356
A0A4X1W0G3	Hydroxysteroid 17-beta dehydrogenase 14				0.747695	0.000421647
A0A4X1W0U8	UDP-N-acetylglucosamine--peptide N-acetylglucosaminyltransferase 110 kDa subunit	OGT			0.826859	1.23827e-05
A0A4X1W1B1	EF-hand domain-containing protein				0.809373	0.00607475
A0A4X1W1F4	Solute carrier family 2, facilitated glucose transporter member 1	SLC2A1			1.49442	0.00419072
A0A4X1W1Q4	NSF attachment protein alpha				1.22938	0.00249146
A0A4X1W273	BHLH domain-containing protein	SREBF2			1.26243	0.0117979
A0A4X1W2G3	ANK_REP_REGION domain-containing protein	CTTNBP2			1.30094	0.0251116
A0A4X1W2W8	Heparan sulfate proteoglycan 2	HSPG2			0.81991	0.025404	0.764485	0.0124517
A0A4X1W327	Uncharacterized protein				0.788536	0.0162108	0.816456	0.0275552
A0A4X1W391	Uncharacterized protein	CEP78			1.23554	0.0350627	1.33952	0.0242499
A0A4X1W3D9	Uncharacterized protein				1.28893	0.041899	1.45592	0.0492984
A0A4X1W3S1	Uncharacterized protein	AIFM1			1.32277	0.00305743
A0A4X1W3V4	Uncharacterized protein	RAP1B			1.22171	0.0070274
A0A4X1W415	ORM1-like protein	ORMDL2			1.39484	0.00064032	1.22047	0.014963
A0A4X1W4A5	Nucleoporin 50	NUP50			0.817496	0.0112031
A0A4X1W4D5	tRNA (guanine-N(7)-)-methyltransferase	METTL1			0.832553	0.00534111
A0A4X1W580	Cytidine deaminase	CDA			0.706418	0.0295491
A0A4X1W5F1	Methionyl-tRNA synthetase	MARS			0.797004	0.0172849
A0A4X1W6H2	Dolichyl-diphosphooligosaccharide--protein glycosyltransferase 48 kDa subunit	DDOST			1.26026	0.0119773
A0A4X1W6I3	ELMO domain-containing protein	ELMO1			0.790014	0.00363569
A0A4X1W6I6	Uncharacterized protein	DCTN2			0.773505	0.0066824
A0A4X1W6P8	CULLIN_2 domain-containing protein	CUL4B			0.829184	0.00268873
A0A4X1W6S0	Uncharacterized protein				1.31821	0.00828517	1.3105	0.0203932
A0A4X1W7G7	Uncharacterized protein	DHRS7			1.32379	4.16499e-05
A0A4X1W7V1	AAA domain-containing protein	PSMC6			0.790742	0.00155398
A0A4X1W8H1	Cation-transporting ATPase	ATP13A2			1.28379	0.0190011
A0A4X1W912	Uncharacterized protein	EFHD2			1.27715	0.00963302	1.22254	0.00499108
A0A4X1W9D9	Pleckstrin homology domain containing N1	PLEKHN1			1.21353	0.00790464
A0A4X1W9W7	J domain-containing protein	DNAJC14			1.39867	0.00680452	1.29222	0.0164295
A0A4X1WAQ0	Exonuclease domain-containing protein	ERI3			1.25768	0.000941124	1.23392	0.0125719
A0A4X1WB06	acidPPc domain-containing protein	PLPP3			1.22957	0.00471405
A0A4X1WB17	FAD-binding PCMH-type domain-containing protein	DHCR24			1.26106	0.0327538
A0A4X1WBA6	Uncharacterized protein	PFDN5			0.782177	0.0047471
A0A4X1WBK2	IF rod domain-containing protein	KRT18			1.64441	0.0070312	1.40387	0.00695572
A0A4X1WC43	Uncharacterized protein	TTC39A			1.22704	0.0434389
A0A4X1WCG6	Uncharacterized protein	TFCP2			1.20817	0.0150741
A0A4X1WD60	Glucosamine 6-phosphate N-acetyltransferase	GNPNAT1			1.32111	0.00455959
A0A4X1WDD8	Guanine nucleotide-binding protein subunit gamma	GNG2			1.32705	0.000926078
A0A4X1WDP7	LIM domain and actin-binding protein 1	LIMA1			1.39036	0.00104863
A0A5G2Q7J1	Karyopherin subunit alpha 6	KPNA6			0.804913	0.0230829
A0A5G2QBE7	MSL complex subunit 1	MSL1			1.20517	0.0346812
A0A5G2QBN4	G protein signaling modulator 1	GPSM1			1.44652	0.0465307	1.55146	0.0241436
A0A5G2QD74	STT3 oligosaccharyltransferase complex catalytic subunit A	STT3A			1.27795	0.000107717	1.2198	0.015444
A0A5G2QD86	SRP receptor subunit beta	SRPRB			1.26631	0.000638315	1.20737	0.0386946
A0A5G2QDK2	LIM domain and actin-binding protein 1	LIMA1			1.29851	0.024811
A0A5G2QDP6	Uncharacterized protein	CD38			1.26205	0.000336865	1.2089	0.0358527
A0A5G2QFC2	Malate dehydrogenase, cytoplasmic	MDH1			0.6707	0.00108128
A0A5G2QG29	Leucine zipper and EF-hand containing transmembrane protein 1	LETM1			1.25413	0.000609574
A0A5G2QG83	Alpha-1,6-mannosyl-glycoprotein 2-beta-N-acetylglucosaminyltransferase	MGAT2			1.31752	0.00063325	1.32476	0.00946344
A0A5G2QGR7	Uncharacterized protein	B4GALT7			1.20701	0.0213061
A0A5G2QHF3	Minichromosome maintenance complex component 5	MCM5			0.714803	0.0335414
A0A5G2QHR5	Solute carrier family 25 member 1	SLC25A1			1.33791	0.00066317	1.27717	0.00337652
A0A5G2QI19	Proteasome subunit alpha 1	PSMA1			0.769047	0.00160991
A0A5G2QIB9	Apoptosis antagonizing transcription factor	AATF			1.22216	3.84609e-05
A0A5G2QJ21	Thioredoxin reductase 1, cytoplasmic	TXNRD1			0.794886	0.0210434	0.830531	0.0431953
A0A5G2QJ51	Small nuclear ribonucleoprotein polypeptide A	SNRPA1			0.761033	0.00837313	0.649415	0.00583753
A0A5G2QJS5	Uncharacterized protein	ANP32A			0.800979	0.0052623
A0A5G2QL81	Proteasome subunit alpha 4	PSMA4			0.800837	0.00388806
A0A5G2QM17	Tyrosine 3-monooxygenase/tryptophan 5-monooxygenase activation protein theta	YWHAQ			0.832441	0.0333445
A0A5G2QM19	Peptidase D	PEPD			0.829404	0.0088616
A0A5G2QM53	Dihydroorotate dehydrogenase (quinone)	DHODH			1.2543	0.000925497
A0A5G2QMA5	Family with sequence similarity 114 member A1	FAM114A1			0.762416	0.000471274	0.81569	0.00719272
A0A5G2QN98	Methionine adenosyltransferase 2B	MAT2B			0.791313	0.00530986
A0A5G2QNM9	Lysophospholipase 1	LYPLA1			0.831364	0.0248218	0.805222	0.0293112
A0A5G2QPJ7	Fumarylacetoacetate hydrolase	FAH			0.726795	0.00289875	0.755111	0.00903204
A0A5G2QQ58	Uncharacterized protein	SLIRP			0.746588	0.0228658	0.604952	0.000422025
A0A5G2QQP9	PAF1 homolog, Paf1/RNA polymerase II complex component	PAF1			0.817514	0.0247873
A0A5G2QQU9	Profilin 2	PFN2			0.739246	0.00587628	0.805348	0.0369827
A0A5G2QSF9	Importin 11	IPO11			0.790525	0.0271473
A0A5G2QSU8	Proteasome 26S subunit, ATPase 3	PSMC3			0.80183	0.0120314
A0A5G2QT62	Methyltransferase like 5	METTL5			1.34052	0.000244062	1.39525	0.0299986
A0A5G2QTA9	Uncharacterized protein	ZNF706			1.40795	0.00730768	1.24476	0.0417282
A0A5G2QVT3	Threonyl-tRNA synthetase	TARS			0.777665	0.0433487
A0A5G2QW66	Isochorismatase domain containing 2	ISOC2			1.40799	0.024747
A0A5G2QX06	Selenium binding protein 1	SELENBP1			0.744551	0.0209878	0.708522	0.0213811
A0A5G2QX33	G protein subunit beta 1 like	GNB1L			1.34537	0.0225101	1.35213	0.00851408
A0A5G2QXB4	Secretory carrier membrane protein 5	SCAMP5			1.3748	0.000440407	1.27427	0.0192154
A0A5G2QXJ2	Meiotic nuclear divisions 1	MND1			1.25197	0.00763882
A0A5G2QXX3	Quiescin sulfhydryl oxidase 1	QSOX1			1.43541	0.0425377
A0A5G2QYN7	Myeloid associated differentiation marker	MYADM			1.25379	0.000780006
A0A5G2QYP7	CUB domain containing protein 1	CDCP1			1.27088	0.0001571
A0A5G2QYR2	Diamine acetyltransferase 2	SAT2			0.713957	0.000537272
A0A5G2QZY6	Uncharacterized protein	RAN			0.762206	0.00528279	0.810472	0.0130868
A0A5G2R0D1	CLPTM1 like	CLPTM1L			1.52443	0.00831739	1.39399	0.0102084
A0A5G2R140	Transformer 2 alpha homolog	TRA2A			1.30863	0.00101749
A0A5G2R2E9	Glycogenin 2	GYG2			0.63508	0.00317181	0.818395	0.0438414
A0A5G2R2J4	GATA zinc finger domain containing 2A	GATAD2A			0.832087	0.0214156	0.760825	0.00721394
A0A5G2R351	Solute carrier family 10 member 7	SLC10A7			1.44972	0.0229868	1.3879	0.0276683
A0A5G2R517	Uncharacterized protein	SLA-7			1.25093	0.0341646
A0A5G2R5D5	60S ribosomal protein L7-like 1	RPL7L1			1.24371	0.00421645
A0A5G2R5L9	Leukocyte surface antigen CD47	CD47			1.64379	0.0326564	1.55553	0.004351
A0A5G2R5P0	Apolipoprotein O	APOO			1.23584	0.000238389
A0A5G2R745	Aminopeptidase puromycin sensitive	NPEPPS			0.778211	0.00572357	0.829215	0.0311345
A0A5G2R7N1	Signal sequence receptor subunit 4	SSR4			1.25258	0.000931447	1.2061	0.00440217
A0A5G2R9U3	Uncharacterized protein	TOMM22			1.21918	0.0257168
A0A5G2RB40	Uncharacterized protein	ATXN3			0.82336	0.0320469
A0A5G2RBK0	Forkhead box J3	FOXJ3			1.30844	0.0121197	1.28169	0.00648718
A0A5G2RCL1	Nucleotide binding protein 1	NUBP1			0.732499	0.00973115
A0A5G2RDG4	Uncharacterized protein	PPP1R2			0.767395	0.00600668	0.807098	0.0394255
A0A5G2RDS9	Integrin subunit alpha 10	ITGA10			1.35048	0.000270488	1.22976	0.00375671
A0A5G2RFW9	Uncharacterized protein	MANF			1.2733	0.0116377
A0A5G2RG38	UBA domain containing 1	UBAC1			0.815922	0.00469583
A0A5G2RH65	SRP receptor subunit alpha	SRPRA			1.30948	0.00163225	1.26342	3.43948e-05
A0A5G2RK37	Alpha-1,3-mannosyl-glycoprotein 4-beta-N-acetylglucosaminyltransferase B	MGAT4B			1.29354	0.00553817
A0A5G2RKP9	DNA polymerase epsilon 4, accessory subunit	POLE4			0.764233	0.024088
A0A5G2RN58	Aldehyde dehydrogenase 1 family member A2	ALDH1A2			0.412448	0.00221692	0.550172	0.0068487
A0A5G2RNF0	LSM3 homolog, U6 small nuclear RNA and mRNA degradation associated	LSM3			0.80913	0.00191001	0.755618	0.00383521
A0A5K1UAQ7	Uncharacterized protein	FABP7			0.821338	0.0110269
A0A5K1ULP5	COP9 signalosome subunit 2	COPS2			0.743965	0.00207619
A1XQS2	Mitochondrial import receptor subunit TOM7 homolog	TOMM7			1.42257	0.0214114
A1XQU1	Proteasome subunit beta type-7	PSMB7			0.604669	0.000827439	0.733595	0.000948909
A1XQU5	60S ribosomal protein L27	RPL27			0.789245	0.0377109	0.795429	0.029572
A5GFU0	GNAS complex locus	GNAS			1.3242	0.000323892
A5GFW7	Replication termination factor 2	RTF2			1.2671	0.00328432
A5GHK3	Prefoldin subunit 4	PFDN4			0.792979	0.0062576
A7Y521	COP9 signalosome complex subunit 4	COPS4			0.783235	0.00285215
A7YX22	Torsin	DYT1			1.23042	0.00951428
A8U4R4	Transketolase	tkt			0.807864	0.00742208
B0KYV5	LIM domain and actin-binding protein 1	LIMA1			1.29183	0.011552
B0LY42	Basigin isoform 2				1.30699	0.004545
B2CZR7	CFL2b variant 1	CFL2b			0.782311	0.00266003	0.788253	0.0147507
B3VKQ2	Iron-responsive element-binding protein 2	IREB2			1.26095	0.000140244	1.31504	0.000102193
B5L0Y3	Calpastatin	CAST			0.711245	0.0337278	0.61885	0.0169856
B6EAV5	Na(+)/H(+) exchange regulatory cofactor NHE-RF	SLC9A3R2			1.24627	0.0072502
B6VCB0	Solute carrier family 30 member 1	slc30A1			1.21758	0.00663649
B7U654	Feline leukemia virus subgroup A receptor				1.32482	0.000498738
B9TSR5	Valyl-tRNA synthetase	VARS			0.827692	0.0186585
C4PK53	Selenoprotein M	Selm			0.66561	0.0100984	0.698227	0.0169043
C5HGF3	Calcium load-activated calcium channel	TMCO1			1.25722	0.0163246
C8CAX4	Amino acid transporter				1.25296	0.0422574
D0G0C6	Asparagine synthetase	ASNS			0.789357	0.0219945
D0G6S5	Emopamil binding protein (Sterol isomerase)	EBP			1.39028	0.000627341	1.30533	0.0126957
D0G780	N-acetylneuraminic acid synthase	NANS			0.804062	0.0148401
D2D0E3	Fatty acid desaturase 1a	FADS1			1.38135	0.000602191	1.23241	0.0208038
E5Q8C6	CCAAT/enhancer-binding protein	CEBPB			1.27118	0.00452959
F1RF33	Plasmolipin	PLLP			1.25499	0.0466158
F1RFV1	Transmembrane protein 208	TMEM208			1.3084	0.0307527
F1RGD1	BET1-like protein isoform 1				1.35203	0.00500981	1.22396	0.0160472
F1RH55	VRK serine/threonine kinase 3	VRK3			1.26466	0.0160608	1.22097	0.0305824
F1RHA5	Kinase	ITPKC			1.22684	0.0323959	1.371	5.30078e-05
F1RHL1	ETS translocation variant 3 isoform X1	ETV3			1.31854	0.00931949
F1RHL7	HEAT repeat containing 1	HEATR1			1.29847	0.00024092
F1RHW4	RAS related	RRAS			1.21797	0.0157309
F1RJL0	RCC1 like	RCC1L			1.24017	0.0239824
F1RJL2	General transcription factor II-I isoform 1	GTF2I			0.828075	0.00700256	0.825346	0.00759376
F1RK92	N-acetylglucosamine-1-phosphodiester alpha-N-acetylglucosaminidase	NAGPA			1.27336	0.021005	1.22557	0.0481898
F1RKX2	Chitobiosyldiphosphodolichol beta-mannosyltransferase isoform 1	ALG1			1.24698	0.000202405	1.20024	0.0227012
F1RLT6	G protein subunit alpha z	GNAZ			0.824353	0.0438094	0.813961	0.0320467
F1RM98	Uncharacterized protein	LOC100624226			1.27146	0.0119326	1.20174	0.0341936
F1RMT1	Uncharacterized protein	LOC100525346			1.21773	0.00410998
F1RPF8	TATA-box binding protein associated factor 9b	TAF9B			1.25293	0.0126716
F1RQM0	Trophoblast glycoprotein	TPBG			1.21098	0.00749519
F1RR27	Rho GTPase activating protein 27	ARHGAP27			1.22636	4.70703e-05	1.23632	0.00338482
F1RRY1	T cell leukemia homeobox 3	TLX3			1.26117	0.0107003	1.30522	0.000356543
F1RS52	Metabolism of cobalamin associated A	MMAA			1.20856	0.000768188
F1RSE7	DNA helicase	MCM4			0.695483	0.000502612
F1RSH4	U3 small nucleolar RNA-associated protein 18 homolog	UTP18			1.2336	0.00120278
F1RSI1	SRY-box transcription factor 17	SOX17			0.781174	0.0461214
F1RSL5	Uncharacterized protein	ICAM2			1.26339	0.00222149	1.21486	0.00657827
F1RUH2	Membrane bound O-acyltransferase domain containing 1	MBOAT1			1.27669	0.0269673
F1RVD9	4-hydroxybenzoate polyprenyltransferase, mitochondrial	COQ2			1.29325	0.000988344	1.24667	0.00126927
F1RW08	Signal recognition particle subunit SRP68	SRP68			1.21985	0.00687739
F1RWC5	Kinesin-like protein	KIF5B			0.785894	0.00131914
F1RXA7	26S proteasome non-ATPase regulatory subunit 3	PSMD3			0.829235	0.00359021
F1RXR3	Mannosyltransferase	ALG12			1.2342	0.0205731
F1RXU4	ORM1-like protein	ORMDL1			1.27111	0.000705126
F1RZT2	Prefoldin subunit 6	PFDN6			0.781762	0.0089497
F1RZV2	Ras-related protein Rab-23				1.2695	0.000507725
F1S026	CLPTM1 like	CLPTM1L			1.28774	0.00390032	1.27982	0.0119512
F1S0D8	UBX domain protein 4	UBXN4			1.34124	0.0018781
F1S1D8	MAX dimerization protein MLX	MLX			1.53326	0.00128477	1.50035	0.00304032
F1S1I0	Receptor-binding cancer antigen expressed on SiSo cells	EBAG9			1.2409	0.0224222
F1S227	Peptidyl-tRNA hydrolase 2	PTRH2			1.29024	0.00417484
F1S287	MDM2 binding protein	MTBP			1.525	0.0212125	1.48093	0.0416191
F1S2D0	NAD(P) dependent steroid dehydrogenase-like	NSDHL			1.52174	6.67701e-05	1.4057	0.0121468
F1S3A2	G protein regulated inducer of neurite outgrowth 1	GPRIN1			1.27953	0.00989189
F1S3V5	Tetraspanin	TSPAN1			1.84076	0.000935668	1.6094	0.00333926
F1S435	Exosome component 6	EXOSC6			0.811527	0.0236292	0.80522	0.00993042
F1S4L8	Chromosome 4 open reading frame 19	C4orf19			1.24304	0.0369614
F1S5B5	E74 like ETS transcription factor 3	ELF3			1.22393	0.0184387
F1S6E9	PR/SET domain 10	PRDM10			1.32203	0.00465683
F1S6F7	Cyclin dependent kinase inhibitor 2C	CDKN2C			0.757385	0.00700065	0.804781	0.0434881
F1S7A4	Tumor-associated calcium signal transducer 2	TACSTD2			1.341	0.000388517
F1S829	Wnt ligand secretion mediator	WLS			1.22137	0.00611841
F1S8K5	FACT complex subunit SPT16	SUPT16H			1.38792	0.00239182	1.23223	0.017326
F1S937	Hexosyltransferase	B3GNT3			1.23107	0.0278533	1.26071	0.0269383
F1SAT5	Nuclear transport factor 2 like export factor 1	NXT1			1.22864	0.0191164	1.28887	0.00911914
F1SC80	Retinol-binding protein	RBP4			0.762513	0.0257273
F1SDP0	Abraxas 2, BRISC complex subunit	ABRAXAS2			0.794905	0.0267358
F1SEC0	Dynactin subunit 3	DCTN3			0.754535	0.000119907
F1SEN1	Annexin	ANXA8			0.665404	0.0158928	0.718912	0.0291855
F1SF37	Anti-silencing function 1A histone chaperone	ASF1A			0.816314	0.00558175	0.806265	0.00851606
F1SF51	UTP25 small subunit processor component	UTP25			1.23135	0.00806876	1.2353	0.00139609
F1SGD0	F-box-like/WD repeat-containing protein TBL1XR1 isoform 1	TBL1XR1			0.719288	0.017762	0.797954	0.0272626
F1SGN5	Transmembrane 9 superfamily member	IPO4			1.25778	0.00652284	1.23515	0.00808925
F1SGZ0	Small integral membrane protein 11A	SMIM11A			1.72086	0.0122535
F1SH89	Choline dehydrogenase	ACTR8			1.215	0.0365125
F1SI46	Transmembrane protein 62	TMEM62			1.42826	0.0492488
F1SJ73	Snurportin-1	IMP3			1.2598	0.000173638
F1SJB5	Annexin	ANXA1			0.752011	0.0193993
F1SJY0	Mediator of RNA polymerase II transcription subunit 19	MED19			1.36293	0.00259112
F1SJY7	BCL2 interacting protein 1	BNIP1			1.21176	0.013211
F1SLG6	Deoxyguanosine kinase	DGUOK			1.32845	0.0249801	1.23893	0.0231679
F1SML7	Inosine-5-monophosphate dehydrogenase	IMPDH1			0.82747	0.00587367
F1SNF3	Uncharacterized protein	PODXL			1.22146	0.00465289
F1SNT8	CAP-Gly domain-containing protein	DCTN1			0.773404	0.00918145
F1SNV5	AUP1 lipid droplet regulating VLDL assembly factor	AUP1			1.23767	0.00262605
F1SQL1	Serine/threonine-protein phosphatase 4 regulatory subunit 3B isoform 3	PPP4R3B			0.783439	0.0020077
F1SRB9	ST13 Hsp70 interacting protein	ST13			0.79969	0.000820547
F1SSL6	Proteasome subunit alpha type	PSMA3			0.808114	0.00982053
F1SU81	Bcl-2-like protein 11	BCL2L11			1.24174	0.0382428
F2Z4Y8	Ribosomal protein S11	RPS11			0.808184	0.0485322
F2Z4Z3	ER lumen protein-retaining receptor	KDELR1			1.34056	0.0355736	1.34458	0.0298851
F2Z596	Sorting nexin 12	SNX12			0.785455	0.0118922	0.802117	0.0467948
F2Z5E5	Transmembrane protein 243	TMEM243			1.40054	0.00493453	1.43961	0.0100315
F2Z5E6	40S ribosomal protein S5	RPS5			0.80045	0.0327538	0.735937	0.0299497
F2Z5J1	26S protease regulatory subunit 4	PSMC1			0.833007	0.0121302
F2Z5L6	Histone H2A	HIST2H2AB			1.49759	0.0495491
F2Z5Q3	COP9 signalosome subunit 7A	COPS7A			0.817104	0.010352
F2Z5W2	Cell division control protein 42 homolog	CDC42			1.51437	0.0371763
F4ZS15	IFITM2	IFITM2			2.92999	0.0121573	2.39242	0.0144058
F6PWE0	Retinoid X receptor beta	RXRB			1.25486	0.0151483
F6Q665	Gamma-aminobutyric acid receptor-associated protein				0.719513	0.00223314	0.776175	0.0065317
I3L6Z7	Erb-b2 receptor tyrosine kinase 3	ERBB3			1.42091	0.000246064
I3L709	S5A_REDUCTASE domain-containing protein	LOC100525350			1.24658	0.0432082
I3L804	Tyrosine--tRNA ligase	YARS			0.777687	0.00321252
I3L945	Ubiquitin carboxyl-terminal hydrolase	USP14			0.833221	0.00614984
I3L9H4	PITH domain containing 1	PITHD1			0.787899	0.000637322
I3LBP0	Uncharacterized protein	WDFY1			1.44011	0.000342113	1.2568	0.00603885
I3LC07	RAB18, member RAS oncogene family	RAB18			1.23217	0.000661008
I3LD78	E3 ubiquitin-protein ligase TRIM33 isoform alpha	TRIM33			0.737136	0.0011184
I3LDT1	CD3e molecule associated protein	CD3EAP			1.21395	0.039375
I3LEC0	Kelch like family member 15	KLHL15			1.22673	0.00233102	1.2046	0.0034653
I3LF61	Cytochrome P450 family 4 subfamily F member 8	CYP4F8			1.3906	0.021452
I3LF70	Uncharacterized protein	MKI67			1.28016	0.0166503
I3LFE6	Proton-coupled amino acid transporter 4 isoform 1	SLC36A4			1.35322	0.0199472
I3LFN8	Plakophilin 3	PKP3			1.20523	0.000781264
I3LFX8	Acylamino-acid-releasing enzyme	APEH			0.779447	0.00198923
I3LFY4	DNA excision repair protein ERCC-6-like isoform a	ERCC6L			1.26253	0.0278265
I3LG02	Cyclin L1	CCNL1			1.52552	0.0228945
I3LG12	Nucleolar protein 11	NOL11			1.30645	5.16562e-06
I3LG23	Macrophage stimulating 1 receptor	MST1R			1.24179	0.00724171
I3LGI4	Interferon induced protein 35	IFI35			1.20906	0.00507845
I3LH57	WD repeat domain 43	WDR43			1.25458	0.000227291
I3LHI3	Phospholipid scramblase	PLSCR3			1.38118	0.000517811	1.22748	0.0173532
I3LI59	RNA-binding protein 8A	RBM8A			1.35959	0.000461233	1.26494	0.0454245
I3LJ73	Guanine monophosphate synthase	GMPS			0.806111	0.00264233
I3LJE5	Uncharacterized protein	POLR3G			1.20697	0.0227015	1.24939	0.0273349
I3LJY8	Hydroxysteroid 17-beta dehydrogenase 12	HSD17B12			1.21037	0.000302281
I3LNG8	Stress induced phosphoprotein 1	STIP1			0.777733	0.00140384
I3LNY6	Nestin	NES			1.2623	0.00090752
I3LP32	Pre-mRNA processing factor 38A	PRPF38A			1.24215	0.0362677	1.23233	0.0411634
I3LPF1	ACB domain-containing protein	ACBD3			1.20139	0.0136854
I3LQ25	Solute carrier family 16 member 3	SLC16A3			1.35586	0.0259305
I3LQ80	Uncharacterized protein	VKORC1L1			1.45692	0.000323783
I3LQB7	Heat shock protein family A (Hsp70) member 4	HSPA4			1.24233	0.0215324
I3LRH1	DnaJ heat shock protein family (Hsp40) member C9	DNAJC9			1.20536	0.00292634
I3LRS5	Aldehyde dehydrogenase 1 family member A1	ALDH1A1			0.564496	0.00490201	0.712597	0.0104431
I3LS99	Zinc fingers and homeoboxes 2	ZHX2			0.756659	0.0342502	0.69975	0.0135129
I3LU42	Hexosyltransferase	B3GALT6			1.29938	0.000393231	1.3078	0.000378014
I3LUP6	Nucleophosmin	NPM1			0.825315	0.00334934
I3LUZ1	Uncharacterized protein	RBM12			0.786501	0.000180409
I6XPV3	Voltage-dependent anion channel 3 (Fragment)	VDAC3			1.224	0.005376
J7FNA4	Retinoblastoma protein	RB1			1.36654	0.00834019	1.22541	0.0457328
K7GL59	Rab proteins geranylgeranyltransferase component A	CHM			0.806755	0.0186241
K7GM88	Vacuolar protein sorting-associated protein 28 homolog	VPS28			1.22305	0.00280898	1.21456	0.0196266
K7GMF6	Adhesion G protein-coupled receptor E5	ADGRE5			1.7888	0.00243361	1.54039	0.00747075
K7GNB4	Peptidyl arginine deiminase 1	PADI1			1.27458	0.0240591
K7GNY9	Prefoldin subunit 3	VBP1			0.822852	0.002737
K7GP04	Uncharacterized protein	IL27RA			1.42701	0.0231243
K7GP27	F-box-like/WD repeat-containing protein TBL1X isoform a	TBL1X			0.769214	9.64042e-05	0.808609	0.0193731
K7GPE3	G protein nucleolar 3 like	GNL3L			0.809553	0.0444267
K7GPY8	Spermine synthase	SMS			0.763994	0.0467265
K7GRY0	Ubiquitin-like modifier-activating enzyme 1 isoform X2				0.821153	0.0312565
K7N7E7	Mannosyl-oligosaccharide glucosidase	MOGS			1.29573	0.00220284	1.24716	0.00529512
K9IVF4	Selenide, water dikinase 1 isoform 1	SEPHS1_tv1			0.817964	0.00161839	0.805113	0.0013909
K9IWB2	Induced myeloid leukemia cell differentiation protein Mcl-1	MCL1			1.33338	0.0155705
K9J4U3	V-type proton ATPase subunit E 1	ATP6V1E1			0.816517	0.00573079
K9J6J2	Erythrocyte band 7 integral membrane protein isoform a	STOM_tv1			1.21503	0.00249277
K9J6M4	E3 ubiquitin-protein ligase UBR4	UBR4			0.813976	0.00346418
M3TYN3	Jagged 1	JAG1			1.32002	0.0037159
M3V806	Proline dehydrogenase	PRODH			1.39221	9.13469e-05	1.2294	0.00480202
M3V837	Jun D proto-oncogene	JUND			1.4536	0.000597137	1.26509	0.0176752
M3V845	DNA-directed RNA polymerase	POLRMT			1.20236	0.00156751
M3VH45	Annexin	ANXA6			0.75203	0.00358225
M3VK07	Stromal membrane-associated protein 1 isoform B	SMAP1			0.765	0.0267081	0.767962	0.0257527
O97689	Cytochrome P450				1.48839	0.00543969	1.29167	0.0284095
P00503	Aspartate aminotransferase, cytoplasmic	GOT1			0.760198	0.00265584
P04178	Superoxide dismutase [Cu-Zn]	SOD1			0.736535	0.0113373
P11607	Sarcoplasmic/endoplasmic reticulum calcium ATPase 2	ATP2A2			1.21927	6.40077e-05
P26234	Vinculin	VCL			0.820925	0.00222018
P63246	Receptor of activated protein C kinase 1	RACK1			0.815485	0.000627677
P81693	Low molecular weight phosphotyrosine protein phosphatase	ACP1			0.805193	0.0276026
Q06AK6	Tuftelin-interacting protein 11	TFIP11			1.25418	0.00231311
Q06AU2	Ras-related protein Rap-2a	RAP2A			1.56394	0.000138951	1.32009	0.0495741
Q06AU6	Ras-related protein Rab-5A	RAB5A			1.20233	0.0159126
Q06AV4	Integral membrane protein 2C	ITM2C			1.26646	0.000572001
Q0KKC2	Mannosyl (alpha-1,3-)-glycoprotein beta-1,2-N-acetylglucosaminyltransferase	MGAT1			1.34046	0.00309323	1.26452	0.010541
Q0Z8U2	40S ribosomal protein S3	RPS3			0.820197	0.00280157
Q19QT8	Quinone oxidoreductase	CRYZ			0.823602	0.0321784
[truncated: 631 more rows]
