# Supplementary material for: Coinfection with PEDV and BVDV induces inflammatory bowel disease pathway highly enriched in PK-15 cells
Source: Virol J. 2022 Jul 16;19:119. doi: 10.1186/s12985-022-01845-8 (PMC9288691; doi:10.1186/s12985-022-01845-8)
Supplement: Supplementary file 3 — Additional file 3. KEGG enrichment analysis of significantly differently expressed proteins in PEDV-infected, BVDV-infected and PEDVBVDV coinfected cells. [file 12985_2022_1845_MOESM3_ESM.xlsx]

## Sheet: sheet1
MapID	MapTitle	Adjusted P value（q value）	Up（n）	IDs(up)	Down(n)	IDs(down)
map03010	Ribosome	4.79337e-26	0		61	A0A140UHW4 A0A286ZJJ6 A0A286ZLJ1 A0A286ZU68 A0A287A143 A0A287ADE6 A0A287AE36 A0A287ANI9 A0A287B386 A0A287B5V1 A0A287B929 A0A287BMZ6 A0A480I6X7 A0A480KRD0 A0A480TJ23 A0A480VEZ3 A0A480VHU8 A0A480YLY2 A0A481DHP5 A0A4X1SDD8 A0A4X1SK65 A0A4X1SN08 A0A4X1STH0 A0A4X1SWA8 A0A4X1T326 A0A4X1T3C0 A0A4X1T7F7 A0A4X1TBV3 A0A4X1TFR5 A0A4X1TV98 A0A4X1UDF8 A0A4X1ULB7 A0A4X1VRZ2 A0A4X1VTH3 A0A4X1VVY4 A0A4X1VX01 A0A…
map04142	Lysosome	7.65068e-11	1	F1SS93	38	A0A286ZTV6 A0A286ZVG0 A0A287A023 A0A287A1U0 A0A287A7V3 A0A287BBP6 A0A287BF94 A0A480LAY6 A0A480M5F4 A0A480MRN4 A0A480TN51 A0A480TS65 A0A4X1SHI1 A0A4X1SPP3 A0A4X1T024 A0A4X1T1W3 A0A4X1TE77 A0A4X1TFG8 A0A4X1U1U6 A0A4X1UDU6 A0A4X1UE85 A0A4X1VUZ3 A0A4X1W6B2 A0A5G2QX26 A0A5G2R0E8 A5GFX7 B2D1T2 B9TSS6 F1RMN6 F1SCY4 F1SD70 F1SES5 F1STR1 K9IVV8 P00795 P81405 Q28944 Q4FAT7
map04514	Cell adhesion molecules (CAMs)	0.000195297	15	A0A0A7BZG5 A0A287B0R8 A0A287BPL8 A0A480VMH3 A0A4X1TZK7 A0A4X1UKW6 A0A4X1V553 A0A5G2QCN4 A7ISN8 C3VPJ5 F1RTG6 G0KXQ7 O19194 Q27IE6 Q8SQ34	7	A0A480IMP9 A0A480IQI2 A0A480Y2R6 A0A4X1U001 A0A4X1VF43 A0A5K1UB60 F1STL1
map04612	Antigen processing and presentation	0.00139957	17	A0A0A7BZG5 A0A286ZIS8 A0A287AAP1 A0A287B0R8 A0A287BQU9 A0A480VMH3 A0A481DLT0 A0A4X1TZK7 A0A4X1UYW6 A0A4X1V9S3 A0A5G2QCN4 A7ISN8 F1RTG6 F1SS93 G0KXQ7 O19194 Q27IE6	3	A0A287BF94 F1SD70 Q28944
map05162	Measles	0.00191363	23	A0A0A0MY60 A0A287A4N7 A0A287A8Q1 A0A287AQP0 A0A287AR04 A0A287BKF1 A0A287BQU9 A0A2S1PVW4 A0A2S1PVX7 A0A480ERI8 A0A480JSM9 A0A480LCE7 A0A480YXU0 A0A481BA72 A0A4X1TKB5 A0A4X1W5D6 A0A5K1U1J3 B0LXP5 F1RIH5 F6PVF4 Q19S50 Q29599 Q5MX78	1	A0A4X1VJV5
map04974	Protein digestion and absorption	0.00191363	1	F1RVQ9	10	A0A287BAN5 A0A480W6C8 A0A4X1SJS4 A0A4X1SUR0 A0A4X1UX90 A0A4X1VJV9 A0A4X1W229 A0A5G2RNL6 D2WKD8 I3LUH8
map05164	Influenza A	0.00440655	30	A0A286ZPJ7 A0A286ZQ13 A0A287A8Q1 A0A287AQP0 A0A287AR04 A0A287B6T9 A0A287BKF1 A0A287BQU9 A0A2S1PVW4 A0A2S1PVX7 A0A480ERI8 A0A480LCE7 A0A480VMH3 A0A480YXU0 A0A481BA72 A0A4X1SHM4 A0A4X1TKB5 A0A4X1V553 A0A4X1V5G4 A0A4X1W5D6 A0A5G2QCN4 A0A5G2R7R1 A0A5K1U1J3 A7ISN8 F1RIH5 F6PVF4 G8EGP8 M3UZA5 Q29599 Q5MX78	2	A0A140CQ62 A0A5G2QXR3
map05160	Hepatitis C	0.00440655	23	A0A286ZPJ7 A0A287A8Q1 A0A287AQP0 A0A287BKF1 A0A2S1PVW4 A0A480ERI8 A0A480LCE7 A0A480YXU0 A0A481CTQ7 A0A4X1UKW6 A0A4X1VIZ9 A0A4X1W5D6 A0A5K1U1J3 A0A5K1UFA2 B6E241 C3VPJ5 F1RIH5 F6PVF4 G8EGP8 Q19S50 Q29599 Q5MX78 W0G5E7	2	A0A140CQ62 Q8MIL8
map05416	Viral myocarditis	0.004539	15	A0A0A7BZG5 A0A287B0R8 A0A480VMH3 A0A4X1T3I4 A0A4X1TZK7 A0A4X1UDN2 A0A4X1V553 A0A4X1V6R2 A0A5G2QCN4 A7ISN8 F1RTG6 G0KXQ7 O19194 Q27IE6 Q8SQ34	4	A0A287ATV4 A0A287BBR1 A0A480TGL3 Q6RVA9
map05145	Toxoplasmosis	0.00830626	20	A0A286ZQ13 A0A287AQP0 A0A287AUH8 A0A287BQU9 A0A480ERI8 A0A480VMH3 A0A480YXU0 A0A4X1T3I4 A0A4X1V6R2 A0A4X1VIZ9 A0A5G2QCN4 A0A5K1U1J3 A7ISN8 B0LXP5 F1SBB3 F6PVF4 P07200 Q19S50 Q8SQ34 W0G5E7	2	A0A480IQI2 A0A480UJS2
map04976	Bile secretion	0.0105471	2	A0A4X1VIZ9 W0G5E7	9	A0A287BAN5 A0A287BBR6 A0A480J4P1 A0A480XC30 A0A4X1SUR0 A0A4X1U5D9 D2WKD8 Q3S3F7 Q8MIB3
map04964	Proximal tubule bicarbonate reclamation	0.0105471	0		7	A0A287AES5 A0A287BAN5 A0A4X1SUR0 D2WKD8 F1SEN2 K7GND0 P42174
map05321	Inflammatory bowel disease (IBD)	0.0113037	9	A0A480ERI8 A0A480VMH3 A0A5G2QCN4 A0A5G2R7R1 A0A5K1U1J3 A7ISN8 F6PVF4 P07200 Q19S50	0
map00600	Sphingolipid metabolism	0.0118598	4	A0A4X1U9Z1 A0A4X1V638 A0A4X1VWR4 A0A4X1W722	9	A0A4X1T024 A0A4X1UDU6 A0A4X1V1U4 A0A4X1W6B2 B9TSS6 D0G774 F1RMN6 F1SES5 I3L5T1
map04978	Mineral absorption	0.0143215	2	A0A4X1UFS1 A0A4X1VYT5	7	A0A287BAN5 A0A480Q2H8 A0A4X1SUR0 A0A4X1TVG9 C6L2A6 D2WKD8 P32394
map00511	Other glycan degradation	0.0143215	0		7	A0A287A7V3 A0A4X1SPP3 A0A4X1UDU6 A0A4X1VXR8 A0A5G2R0E8 A0A5G2R599 B9TSS6
map05320	Autoimmune thyroid disease	0.0143215	11	A0A0A7BZG5 A0A287B0R8 A0A480VMH3 A0A4X1TZK7 A0A5G2QCN4 A7ISN8 F1RTG6 G0KXQ7 O19194 Q27IE6 Q8SQ34	0
map05330	Allograft rejection	0.0143215	11	A0A0A7BZG5 A0A287B0R8 A0A480VMH3 A0A4X1TZK7 A0A5G2QCN4 A7ISN8 F1RTG6 G0KXQ7 O19194 Q27IE6 Q8SQ34	0
map00531	Glycosaminoglycan degradation	0.0324626	0		5	A0A287A7V3 A0A4X1SPP3 A0A4X1TE77 A0A4X1UDU6 Q4FAT7
map04979	Cholesterol metabolism	0.0326059	3	A0A4X1VIZ9 I3LUA0 W0G5E7	8	A0A287A1U0 A0A287AG13 A0A480QS49 A0A4X1SSS9 A0A4X1TFG8 A0A4X1W1F9 F1SCY4 K7GM40
map00100	Steroid biosynthesis	0.0326059	6	A0A286ZNE7 A0A4X1SF49 A0A4X1U637 A0A4X1VJ96 A7L861 D0G6S0	1	F1SCY4
map05150	Staphylococcus aureus infection	0.0326059	5	A0A480VMH3 A0A4X1V553 A0A4X1V8C3 A0A5G2QCN4 A7ISN8	2	A0A480TLF3 A0A5G2QXR3
map05332	Graft-versus-host disease	0.0326059	10	A0A0A7BZG5 A0A287B0R8 A0A480VMH3 A0A4X1TZK7 A0A5G2QCN4 A7ISN8 F1RTG6 G0KXQ7 O19194 Q27IE6	0
map03320	PPAR signaling pathway	0.0454763	3	A0A4X1W5F7 A0A5G2RGH4 K7GRB9	9	A0A287AES5 A0A480YWS8 A0A4X1VH96 A0A4X1WBQ4 A0A5G2R006 F1SQH7 K7GM40 K7GND0 Q95JG9
map05140	Leishmaniasis	0.0454763	12	A0A287AUH8 A0A480ERI8 A0A480VMH3 A0A4X1TM21 A0A4X1UZI4 A0A4X1W0E6 A0A5G2QCN4 A0A5K1U1J3 A7ISN8 B0LXP5 F6PVF4 P07200	0
map04918	Thyroid hormone synthesis	0.0475152	2	A0A480W191 A0A4X1STL9	8	A0A287BAN5 A0A287BAY9 A0A287BQ51 A0A480QS49 A0A4X1SMQ0 A0A4X1SUR0 A0A5G2QQD2 D2WKD8
map04940	Type I diabetes mellitus	0.0475152	10	A0A0A7BZG5 A0A287B0R8 A0A480VMH3 A0A4X1TZK7 A0A5G2QCN4 A7ISN8 F1RTG6 G0KXQ7 O19194 Q27IE6	0

## Sheet: sheet2
MapID	MapTitle	Adjusted P value（q value）	Adjusted P value（q value）	IDs(up)	Down(n)	IDs(down)
map03050	Proteasome	2.47345e-13	2	A0A4X1SMS8 A0A4X1SPF4	28	A0A286ZN52 A0A287AEH0 A0A287AT18 A0A288CG47 A0A480JRT9 A0A480K5T0 A0A480LZQ0 A0A480SMR6 A0A480YSS3 A0A4X1SRU3 A0A4X1T8R9 A0A4X1THV4 A0A4X1U8Q8 A0A4X1UYL6 A0A4X1V3T5 A0A4X1VCL1 A0A4X1VNA1 A0A4X1VZE2 A0A4X1VZI2 A0A4X1W7V1 A0A5G2QI19 A0A5G2QL81 A0A5G2QSU8 A1XQU1 F1RXA7 F1SSL6 F2Z5J1 Q32YV9
map03010	Ribosome	2.62408e-11	0		58	A0A286ZLJ1 A0A286ZU68 A0A287A143 A0A287AE36 A0A287ANI9 A0A287APR1 A0A287ASU4 A0A287B386 A0A287B5V1 A0A287B929 A0A287BHE7 A0A287BMZ6 A0A480I6X7 A0A480KRD0 A0A480TJ23 A0A480VEZ3 A0A480VHU8 A0A480YLY2 A0A481DHP5 A0A4X1SDD8 A0A4X1SK65 A0A4X1SN08 A0A4X1SWA8 A0A4X1T0T4 A0A4X1T326 A0A4X1T6D6 A0A4X1T6X9 A0A4X1T7F7 A0A4X1TBV3 A0A4X1TFR5 A0A4X1TV98 A0A4X1U3N9 A0A4X1UCV5 A0A4X1UDF8 A0A4X1ULB7 A0A4X1VRZ2 A0A…
map00100	Steroid biosynthesis	9.07839e-05	11	A0A286ZNE7 A0A480I449 A0A4X1U2T5 A0A4X1U637 A0A4X1V2Q4 A0A4X1VJ96 A0A4X1WB17 A7L861 D0G6S0 D0G6S5 F1S2D0	1	F1SCY4
map04979	Cholesterol metabolism	0.00631437	8	A0A481BNP0 A0A481C9Z2 A0A4X1U2T5 A0A4X1V9I7 A0A4X1VIZ9 I3LUA0 I6XPV3 W0G5E7	7	A0A287A1U0 A0A287AG13 A0A480QS49 A0A4X1TFG8 A0A4X1W1F9 F1SCY4 K7GM40
map05143	African trypanosomiasis	0.00774218	7	A0A480K9S0 A0A480W191 A0A4X1TMM9 A0A4X1U4H0 A0A4X1V4N3 A0A4X1V553 A0A5G2R7R1	3	A0A4X1ST13 A0A4X1UM57 K7GM40
map04612	Antigen processing and presentation	0.00843704	19	A0A0F6N3R6 A0A286ZIS8 A0A287AAP1 A0A287B0R8 A0A287BQU9 A0A480VMH3 A0A4X1SMS8 A0A4X1SPF4 A0A4X1T350 A0A4X1UYW6 A0A4X1V9S3 A0A5G2QCN4 A0A5G2R517 A7ISN8 F1RTG6 F1SS93 O19194 Q27IE6 Q5DLX8	4	A0A286ZKC5 A0A287BF94 A0A4X1UWJ9 Q28944
map04978	Mineral absorption	0.0138288	6	A0A287AL10 A0A4X1UFS1 A0A4X1V4S5 A0A4X1VS74 A0A4X1VYT5 B6VCB0	5	A0A287BAN5 A0A4X1SUR0 C6L2A6 D2WKD8 P32394
map03060	Protein export	0.0138288	12	A0A287AYT7 A0A287B1B1 A0A480QU32 A0A4X1SGW5 A0A4X1SXC1 A0A4X1U2G4 A0A4X1VCK0 A0A4X1VWP5 A0A5G2QD86 A0A5G2RH65 F1RW08 F2Z5M9	0
map05144	Malaria	0.0171757	8	A0A4X1TMM9 A0A4X1U7Q5 A0A4X1URL0 A0A4X1V553 A0A5G2R7R1 G8EGP8 P07200 Q8SQ34	1	A0A4X1UM57
map04514	Cell adhesion molecules (CAMs)	0.0171757	21	A0A0F6N3R6 A0A287AL69 A0A287B0R8 A0A287BPL8 A0A480VMH3 A0A4X1SUB5 A0A4X1TBF3 A0A4X1TMM9 A0A4X1UKW6 A0A4X1V553 A0A4X1VX08 A0A5G2QCN4 A0A5G2R517 A7ISN8 C3VPJ5 F1RMT1 F1RTG6 O19194 Q27IE6 Q5DLX8 Q8SQ34	2	A0A480IMP9 A0A4X1U001
map04142	Lysosome	0.0171757	5	A0A480ITG5 A0A481BNP0 A0A4X1U6B3 F1RK92 F1SS93	28	A0A286ZTV6 A0A286ZVG0 A0A287A023 A0A287A1U0 A0A287A7V3 A0A287BBP6 A0A287BF94 A0A480LAY6 A0A480M5F4 A0A480QT32 A0A480TS65 A0A4X1T024 A0A4X1T1W3 A0A4X1TE77 A0A4X1TFG8 A0A4X1UDU6 A0A4X1VUZ3 A0A4X1W6B2 A0A5G2R0E8 A5GFX7 B2D1T2 B9TSS6 F1SCY4 F1SES5 F1STR1 P00795 Q28944 Q4FAT7
map04216	Ferroptosis	0.0243669	9	A0A287AL10 A0A287AN14 A0A287B8R8 A0A481BA38 A0A4X1TWN8 A0A4X1VEC2 A0A4X1VYT5 A0A4X1W5F7 I6XPV3	6	A0A480K1F4 A0A4X1U0N2 A0A4X1VJV9 A0A4X1VUZ7 A0A5G2QYR2 P32394
map05321	Inflammatory bowel disease (IBD)	0.0249347	10	A0A480ERI8 A0A480VMH3 A0A5G2QCN4 A0A5G2R7R1 A0A5K1U1J3 A7ISN8 F6PVF4 M3V837 P07200 Q5DLX8	0

## Sheet: sheet3
MapID	MapTitle	Adjusted P value（q value）	Up（n）	IDs(up)	Down(n)	IDs(down)
map03010	Ribosome	6.17753e-17	0		62	A0A140UHW4 A0A286ZJJ6 A0A286ZLJ1 A0A286ZU68 A0A287A143 A0A287AE36 A0A287ANI9 A0A287B386 A0A287B5V1 A0A287B929 A0A287BHE7 A0A287BMZ6 A0A480I6X7 A0A480JTD7 A0A480KRD0 A0A480TJ23 A0A480VHU8 A0A480YLY2 A0A4X1SDD8 A0A4X1SJF4 A0A4X1SK65 A0A4X1SN08 A0A4X1STH0 A0A4X1SWA8 A0A4X1T0T4 A0A4X1T326 A0A4X1T3C0 A0A4X1T6X9 A0A4X1T7F7 A0A4X1TBV3 A0A4X1TFR5 A0A4X1TV98 A0A4X1U3N9 A0A4X1UCV5 A0A4X1UDF8 A0A4X1UIX9 A0A…
map04142	Lysosome	0.000134657	5	A0A480ITG5 A0A481BNP0 F1RK92 F1SBR2 F1SS93	32	A0A286ZTV6 A0A286ZVG0 A0A287A023 A0A287A1U0 A0A287A7V3 A0A287BBP6 A0A287BF94 A0A480LAY6 A0A480M5F4 A0A480MRN4 A0A480TS65 A0A4X1SPP3 A0A4X1T024 A0A4X1T1W3 A0A4X1TE77 A0A4X1TFG8 A0A4X1UDU6 A0A4X1VUZ3 A0A4X1W6B2 A0A5G2R0E8 A5GFX7 B2D1T2 B9TSS6 F1RMN6 F1SCY4 F1SD70 F1SES5 F1STR1 K9IVV8 P00795 Q28944 Q4FAT7
map00072	Synthesis and degradation of ketone bodies	0.00375351	2	A0A287AV07 F1SMG8	4	A0A4X1UMD2 A0A4X1UUQ1 I3LIL5 Q29551
map00100	Steroid biosynthesis	0.00375351	9	A0A286ZNE7 A0A480I449 A0A4X1U637 A0A4X1V2Q4 A0A4X1VJ96 A7L861 D0G6S0 D0G6S5 F1S2D0	1	F1SCY4
map05321	Inflammatory bowel disease (IBD)	0.0067757	11	A0A480ERI8 A0A480VMH3 A0A5G2QCN4 A0A5G2R7R1 A0A5K1U1J3 A7ISN8 F6PVF4 M3V837 P07200 Q19S50 Q5DLX8	0
map01212	Fatty acid metabolism	0.0067757	9	A0A287AV07 A0A287B8R8 A0A480J4M0 A0A4X1U8L3 A0A4X1V5C3 A0A4X1VLC0 A0A4X1W5F7 A0A5G2RGH4 D2D0E3	9	A0A287B1V1 A0A480TS65 A0A4X1UL61 A0A4X1UT70 A0A4X1UUQ1 A0A4X1UZE6 A0A5G2R006 A0A5G2R3E4Q95JG9
map04964	Proximal tubule bicarbonate reclamation	0.013104	0		8	A0A287AES5 A0A287BAN5 A0A480RXA2 A0A4X1SUR0 D2WKD8 F1SEN2 K7GND0 P42174
map04640	Hematopoietic cell lineage	0.015392	6	A0A480VMH3 A0A481ARM8 A0A5G2QCN4 A0A5G2QDP6 A7ISN8 Q5DLX8	6	A0A1P8VJR2 A0A480HD92 A0A480IQI2 A0A480QKY5 A0A4X1UPK3 A2SW51
map00650	Butanoate metabolism	0.0224476	3	A0A287AV07 F1RFP8 F1SMG8	6	A0A4X1UMD2 A0A4X1UT70 A0A4X1UUQ1 F1RPB0 I3LIL5 Q29551
map00280	Valine, leucine and isoleucine degradation	0.0491453	3	A0A287AV07 F1RFP8 F1SMG8	14	A0A287B1V1 A0A287BHY7 A0A481AQ46 A0A4X1TIY1 A0A4X1UB35 A0A4X1UHD6 A0A4X1UT70 A0A4X1UUQ1 A0A4X1V5N5 A0A5G2R006 F1RL81 I3LIL5 P79384 Q29551
